# Supplementary material for: White matter microstructure relates to motor outcomes in myotonic dystrophy type 1 independently of disease duration and genetic burden
Source: Sci Rep. 2021 Mar 1;11:4886. doi: 10.1038/s41598-021-84520-2 (PMC7921687; doi:10.1038/s41598-021-84520-2)
Supplement: Supplementary file 2 — Supplementary Table 1. [file 41598_2021_84520_MOESM2_ESM.tsv]

VOI	WM Measure	Motor Test	WM Effect	Disease Duration Effect	CTG Effect [ln(ePAL)]
Cerebral WM	FA	Peg Board	BETA=-377, t(38.36)=-2.03, p=0.0491, pFDR=0.663, CI95%=-741 - -13.4, R2=0.0859	BETA=-0.13, t(38.34)=-0.233, p=0.817, pFDR=1, CI95%=-1.23 - 0.966, R2=0.00555	BETA=-4.13, t(38.71)=-0.47, p=0.641, pFDR=1, CI95%=-21.3 - 13.1, R2=0.00518
Cerebellar WM	FA	Peg Board	BETA=-37.5, t(36.86)=-0.275, p=0.785, pFDR=1, CI95%=-305 - 230, R2=0.0158	BETA=0.428, t(35.79)=0.854, p=0.399, pFDR=1, CI95%=-0.554 - 1.41, R2=0.00446	BETA=-0.926, t(38.78)=-0.102, p=0.92, pFDR=1, CI95%=-18.8 - 16.9, R2=0.00165
Corpus Callosum - Genu	FA	Peg Board	BETA=-70.8, t(38.03)=-1.25, p=0.218, pFDR=1, CI95%=-182 - 40.1, R2=0.0348	BETA=0.195, t(37.53)=0.355, p=0.725, pFDR=1, CI95%=-0.881 - 1.27, R2=0.00383	BETA=-0.266, t(30.94)=-0.0299, p=0.976, pFDR=1, CI95%=-17.8 - 17.2, R2=0.00292
Corpus Callosum - Body	FA	Peg Board	BETA=-85.5, t(39.00)=-1.08, p=0.287, pFDR=1, CI95%=-241 - 69.7, R2=0.0262	BETA=0.287, t(39.00)=0.535, p=0.596, pFDR=1, CI95%=-0.763 - 1.34, R2=0.00656	BETA=-0.587, t(39.00)=-0.0674, p=0.947, pFDR=1, CI95%=-17.7 - 16.5, R2=0.00282
Corpus Callosum - Splenium	FA	Peg Board	BETA=1.21, t(26.92)=0.0168, p=0.987, pFDR=1, CI95%=-140 - 142, R2=0.0146	BETA=0.476, t(35.87)=0.817, p=0.419, pFDR=1, CI95%=-0.665 - 1.62, R2=0.00365	BETA=-1.19, t(38.51)=-0.13, p=0.897, pFDR=1, CI95%=-19 - 16.7, R2=0.000404
Cerebral Peduncle	FA	Peg Board	BETA=-263, t(19.32)=-3.39, p=0.00304, pFDR=0.0551, CI95%=-416 - -111, R2=0.141	BETA=-0.37, t(22.35)=-0.791, p=0.437, pFDR=1, CI95%=-1.29 - 0.547, R2=0.0629	BETA=0.191, t(31.85)=0.0242, p=0.981, pFDR=1, CI95%=-15.3 - 15.7, R2=0.0151
Corticospinal Tract	FA	Peg Board	BETA=25.9, t(31.23)=0.319, p=0.752, pFDR=1, CI95%=-133 - 185, R2=0.0217	BETA=0.513, t(37.81)=0.997, p=0.325, pFDR=1, CI95%=-0.496 - 1.52, R2=0.00274	BETA=-1.8, t(37.11)=-0.195, p=0.847, pFDR=1, CI95%=-20 - 16.3, R2=0.00215
Medial Lemniscus	FA	Peg Board	BETA=-95.6, t(33.23)=-1.5, p=0.142, pFDR=1, CI95%=-220 - 29.1, R2=0.0458	BETA=0.236, t(34.38)=0.463, p=0.647, pFDR=1, CI95%=-0.765 - 1.24, R2=0.00576	BETA=-0.199, t(39.00)=-0.0224, p=0.982, pFDR=1, CI95%=-17.6 - 17.2, R2=0.0046
Pontine Crossing Tract	FA	Peg Board	BETA=9.21, t(34.61)=0.123, p=0.903, pFDR=1, CI95%=-138 - 156, R2=0.0184	BETA=0.462, t(37.96)=0.921, p=0.363, pFDR=1, CI95%=-0.522 - 1.45, R2=0.00438	BETA=-0.998, t(38.97)=-0.11, p=0.913, pFDR=1, CI95%=-18.8 - 16.9, R2=0.000431
Middle Cerebellar Peduncle	FA	Peg Board	BETA=-78.7, t(11.81)=-0.805, p=0.437, pFDR=1, CI95%=-270 - 113, R2=0.013	BETA=0.391, t(32.04)=0.794, p=0.433, pFDR=1, CI95%=-0.574 - 1.36, R2=0.0113	BETA=-0.46, t(35.32)=-0.0509, p=0.96, pFDR=1, CI95%=-18.1 - 17.2, R2=0.00742
Inferior Cerebellar Peduncle	FA	Peg Board	BETA=-183, t(35.82)=-2.07, p=0.0462, pFDR=0.623, CI95%=-357 - -9.37, R2=0.0843	BETA=0.371, t(37.03)=0.781, p=0.44, pFDR=1, CI95%=-0.56 - 1.3, R2=0.0131	BETA=-2.55, t(38.89)=-0.293, p=0.771, pFDR=1, CI95%=-19.6 - 14.5, R2=0.00394
Superior Cerebellar Peduncle	FA	Peg Board	BETA=-115, t(36.70)=-1.78, p=0.0828, pFDR=1, CI95%=-241 - 11.3, R2=0.062	BETA=0.178, t(31.76)=0.357, p=0.724, pFDR=1, CI95%=-0.799 - 1.16, R2=0.0187	BETA=-1.25, t(38.78)=-0.143, p=0.887, pFDR=1, CI95%=-18.4 - 15.9, R2=0.00299
Anterior Limb Internal Capsule	FA	Peg Board	BETA=-225, t(38.90)=-1.95, p=0.058, pFDR=0.783, CI95%=-451 - 0.789, R2=0.0794	BETA=0.355, t(36.58)=0.746, p=0.461, pFDR=1, CI95%=-0.577 - 1.29, R2=0.0184	BETA=-7.89, t(38.28)=-0.831, p=0.411, pFDR=1, CI95%=-26.5 - 10.7, R2=0.0153
Posterior Limb Internal Capsule	FA	Peg Board	BETA=-168, t(38.46)=-1.56, p=0.126, pFDR=1, CI95%=-378 - 42.6, R2=0.0527	BETA=0.585, t(38.49)=1.19, p=0.242, pFDR=1, CI95%=-0.381 - 1.55, R2=0.0303	BETA=-8.37, t(38.76)=-0.832, p=0.411, pFDR=1, CI95%=-28.1 - 11.4, R2=0.0157
Retrolenticular Internal Capsule	FA	Peg Board	BETA=-260, t(38.98)=-2.04, p=0.0481, pFDR=0.649, CI95%=-510 - -10.3, R2=0.0862	BETA=0.261, t(38.52)=0.536, p=0.595, pFDR=1, CI95%=-0.694 - 1.22, R2=0.0132	BETA=-6.91, t(39.00)=-0.761, p=0.451, pFDR=1, CI95%=-24.7 - 10.9, R2=0.00644
Anterior Corona Radiata	FA	Peg Board	BETA=-178, t(38.78)=-1.78, p=0.0829, pFDR=1, CI95%=-374 - 18, R2=0.0676	BETA=0.263, t(38.95)=0.527, p=0.601, pFDR=1, CI95%=-0.716 - 1.24, R2=0.00803	BETA=-4.74, t(37.91)=-0.531, p=0.598, pFDR=1, CI95%=-22.2 - 12.8, R2=0.00659
Superior Corona Radiata	FA	Peg Board	BETA=-249, t(37.01)=-1.95, p=0.0591, pFDR=0.798, CI95%=-500 - 1.59, R2=0.0787	BETA=0.438, t(39.00)=0.911, p=0.368, pFDR=1, CI95%=-0.504 - 1.38, R2=0.0187	BETA=-7.5, t(35.93)=-0.816, p=0.42, pFDR=1, CI95%=-25.5 - 10.5, R2=0.0156
Posterior Corona Radiata	FA	Peg Board	BETA=-153, t(39.00)=-1.37, p=0.177, pFDR=1, CI95%=-372 - 65.3, R2=0.0418	BETA=0.273, t(39.00)=0.526, p=0.602, pFDR=1, CI95%=-0.744 - 1.29, R2=0.00943	BETA=-6.06, t(39.00)=-0.642, p=0.524, pFDR=1, CI95%=-24.5 - 12.4, R2=0.00635
Posterior Thalamic Radiation	FA	Peg Board	BETA=-116, t(38.77)=-1.23, p=0.225, pFDR=1, CI95%=-299 - 68.3, R2=0.0331	BETA=0.311, t(38.73)=0.603, p=0.55, pFDR=1, CI95%=-0.699 - 1.32, R2=0.00823	BETA=-3.28, t(35.15)=-0.364, p=0.718, pFDR=1, CI95%=-20.9 - 14.4, R2=0.00316
Sagittal Stratum	FA	Peg Board	BETA=-211, t(36.20)=-1.95, p=0.0593, pFDR=0.8, CI95%=-423 - 1.38, R2=0.0815	BETA=0.195, t(37.76)=0.386, p=0.701, pFDR=1, CI95%=-0.795 - 1.18, R2=0.00982	BETA=-5.78, t(36.69)=-0.648, p=0.521, pFDR=1, CI95%=-23.2 - 11.7, R2=0.00347
External Capsule	FA	Peg Board	BETA=-229, t(34.27)=-1.56, p=0.129, pFDR=1, CI95%=-517 - 59.4, R2=0.0521	BETA=0.451, t(36.78)=0.923, p=0.362, pFDR=1, CI95%=-0.507 - 1.41, R2=0.0194	BETA=-2.33, t(26.22)=-0.267, p=0.791, pFDR=1, CI95%=-19.5 - 14.8, R2=0.0116
Cingulum - Cingulate	FA	Peg Board	BETA=5.07, t(37.03)=0.0775, p=0.939, pFDR=1, CI95%=-123 - 133, R2=0.0176	BETA=0.473, t(37.86)=0.895, p=0.377, pFDR=1, CI95%=-0.563 - 1.51, R2=0.00389	BETA=-1.17, t(38.53)=-0.127, p=0.9, pFDR=1, CI95%=-19.2 - 16.9, R2=0.000386
Cingulum - Hippocampus	FA	Peg Board	BETA=-168, t(39.00)=-1.28, p=0.207, pFDR=1, CI95%=-425 - 88.6, R2=0.0348	BETA=0.169, t(36.81)=0.325, p=0.747, pFDR=1, CI95%=-0.847 - 1.18, R2=0.0084	BETA=-1.94, t(37.90)=-0.215, p=0.831, pFDR=1, CI95%=-19.6 - 15.7, R2=0.00226
Superior Longitudinal Fasciculus	FA	Peg Board	BETA=-322, t(38.89)=-2.93, p=0.00564, pFDR=0.0762, CI95%=-537 - -107, R2=0.165	BETA=-0.131, t(38.47)=-0.26, p=0.796, pFDR=1, CI95%=-1.12 - 0.858, R2=0.0377	BETA=-1.63, t(29.58)=-0.202, p=0.841, pFDR=1, CI95%=-17.4 - 14.1, R2=0.00165
Superior Frontooccipital Fasciculus	FA	Peg Board	BETA=-116, t(31.27)=-1.41, p=0.17, pFDR=1, CI95%=-278 - 45.8, R2=0.0407	BETA=0.532, t(38.74)=1.08, p=0.285, pFDR=1, CI95%=-0.43 - 1.49, R2=0.0259	BETA=-6.26, t(37.93)=-0.655, p=0.516, pFDR=1, CI95%=-25 - 12.5, R2=0.0103
Uncinate Fasciculus	FA	Peg Board	BETA=-26.8, t(35.88)=-0.429, p=0.671, pFDR=1, CI95%=-149 - 95.7, R2=0.0137	BETA=0.407, t(36.97)=0.791, p=0.434, pFDR=1, CI95%=-0.601 - 1.42, R2=0.00452	BETA=-0.934, t(38.85)=-0.103, p=0.919, pFDR=1, CI95%=-18.7 - 16.9, R2=0.00397
Tapetum	FA	Peg Board	BETA=-109, t(38.20)=-1.68, p=0.1, pFDR=1, CI95%=-236 - 17.9, R2=0.0592	BETA=0.189, t(35.04)=0.369, p=0.715, pFDR=1, CI95%=-0.814 - 1.19, R2=0.00487	BETA=-1.78, t(38.52)=-0.202, p=0.841, pFDR=1, CI95%=-19 - 15.5, R2=0.00294
Cerebral WM	AD	Peg Board	BETA=1.12e+05, t(24.80)=2.39, p=0.0249, pFDR=0.673, CI95%=2e+04 - 2.03e+05, R2=0.0934	BETA=0.148, t(31.71)=0.317, p=0.753, pFDR=1, CI95%=-0.765 - 1.06, R2=0.0134	BETA=-1.88, t(39.22)=-0.222, p=0.826, pFDR=1, CI95%=-18.5 - 14.7, R2=0.00193
Cerebellar WM	AD	Peg Board	BETA=1.04e+05, t(32.03)=2.27, p=0.0302, pFDR=0.815, CI95%=1.42e+04 - 1.95e+05, R2=0.0931	BETA=0.433, t(38.96)=0.933, p=0.357, pFDR=1, CI95%=-0.477 - 1.34, R2=0.0179	BETA=-4.55, t(39.91)=-0.52, p=0.606, pFDR=1, CI95%=-21.7 - 12.6, R2=0.0078
Corpus Callosum - Genu	AD	Peg Board	BETA=4.21e+04, t(39.15)=1.55, p=0.129, pFDR=1, CI95%=-1.11e+04 - 9.54e+04, R2=0.0493	BETA=0.351, t(37.56)=0.736, p=0.467, pFDR=1, CI95%=-0.585 - 1.29, R2=0.0111	BETA=-1.69, t(39.72)=-0.19, p=0.85, pFDR=1, CI95%=-19.1 - 15.7, R2=0.0106
Corpus Callosum - Body	AD	Peg Board	BETA=1.07e+05, t(35.22)=2.75, p=0.00942, pFDR=0.254, CI95%=3.05e+04 - 1.83e+05, R2=0.131	BETA=0.103, t(31.72)=0.231, p=0.819, pFDR=1, CI95%=-0.774 - 0.981, R2=0.0127	BETA=-0.867, t(35.24)=-0.105, p=0.917, pFDR=1, CI95%=-17 - 15.3, R2=0.00242
Corpus Callosum - Splenium	AD	Peg Board	BETA=8.57e+04, t(30.54)=2.9, p=0.00684, pFDR=0.185, CI95%=2.78e+04 - 1.44e+05, R2=0.129	BETA=0.18, t(30.43)=0.413, p=0.683, pFDR=1, CI95%=-0.676 - 1.04, R2=0.011	BETA=0.632, t(32.35)=0.0785, p=0.938, pFDR=1, CI95%=-15.2 - 16.4, R2=0.00324
Cerebral Peduncle	AD	Peg Board	BETA=3.34e+04, t(33.29)=1.1, p=0.277, pFDR=1, CI95%=-2.58e+04 - 9.25e+04, R2=0.0244	BETA=0.389, t(37.86)=0.801, p=0.428, pFDR=1, CI95%=-0.563 - 1.34, R2=0.0133	BETA=-0.184, t(38.96)=-0.0207, p=0.984, pFDR=1, CI95%=-17.6 - 17.2, R2=0.00782
Corticospinal Tract	AD	Peg Board	BETA=1.77e+04, t(18.24)=0.763, p=0.455, pFDR=1, CI95%=-2.78e+04 - 6.32e+04, R2=0.0119	BETA=0.37, t(36.96)=0.757, p=0.454, pFDR=1, CI95%=-0.588 - 1.33, R2=0.0105	BETA=1.01, t(37.99)=0.113, p=0.91, pFDR=1, CI95%=-16.5 - 18.5, R2=0.0084
Medial Lemniscus	AD	Peg Board	BETA=3.84e+04, t(37.00)=2.43, p=0.02, pFDR=0.54, CI95%=7.45e+03 - 6.94e+04, R2=0.101	BETA=-0.143, t(24.20)=-0.298, p=0.768, pFDR=1, CI95%=-1.08 - 0.796, R2=0.0274	BETA=3.24, t(31.52)=0.392, p=0.698, pFDR=1, CI95%=-13 - 19.4, R2=0.011
Pontine Crossing Tract	AD	Peg Board	BETA=1.33e+04, t(40.00)=0.603, p=0.55, pFDR=1, CI95%=-3e+04 - 5.67e+04, R2=0.0116	BETA=0.263, t(32.46)=0.507, p=0.615, pFDR=1, CI95%=-0.753 - 1.28, R2=0.00778	BETA=1.45, t(37.17)=0.16, p=0.874, pFDR=1, CI95%=-16.3 - 19.2, R2=0.00519
Middle Cerebellar Peduncle	AD	Peg Board	BETA=5.39e+04, t(23.47)=1.55, p=0.134, pFDR=1, CI95%=-1.41e+04 - 1.22e+05, R2=0.0411	BETA=0.427, t(38.85)=0.89, p=0.379, pFDR=1, CI95%=-0.514 - 1.37, R2=0.0161	BETA=-1.29, t(38.76)=-0.146, p=0.885, pFDR=1, CI95%=-18.7 - 16.1, R2=0.00512
Inferior Cerebellar Peduncle	AD	Peg Board	BETA=7.03e+04, t(34.10)=2.57, p=0.0147, pFDR=0.396, CI95%=1.67e+04 - 1.24e+05, R2=0.107	BETA=-0.0232, t(23.54)=-0.0513, p=0.96, pFDR=1, CI95%=-0.91 - 0.864, R2=0.0197	BETA=1.7, t(29.75)=0.209, p=0.836, pFDR=1, CI95%=-14.3 - 17.7, R2=0.00773
Superior Cerebellar Peduncle	AD	Peg Board	BETA=4.55e+04, t(31.96)=3.25, p=0.00271, pFDR=0.0733, CI95%=1.81e+04 - 7.3e+04, R2=0.163	BETA=0.249, t(35.05)=0.574, p=0.57, pFDR=1, CI95%=-0.602 - 1.1, R2=0.0324	BETA=-1.84, t(38.40)=-0.229, p=0.82, pFDR=1, CI95%=-17.5 - 13.9, R2=0.00624
Anterior Limb Internal Capsule	AD	Peg Board	BETA=9.91e+04, t(36.15)=1.73, p=0.0926, pFDR=1, CI95%=-1.33e+04 - 2.12e+05, R2=0.0574	BETA=0.202, t(31.82)=0.418, p=0.679, pFDR=1, CI95%=-0.745 - 1.15, R2=0.012	BETA=0.796, t(38.32)=0.0918, p=0.927, pFDR=1, CI95%=-16.2 - 17.8, R2=0.0116
Posterior Limb Internal Capsule	AD	Peg Board	BETA=8.16e+04, t(19.25)=2.07, p=0.0519, pFDR=1, CI95%=4.43e+03 - 1.59e+05, R2=0.0636	BETA=0.167, t(29.64)=0.363, p=0.719, pFDR=1, CI95%=-0.736 - 1.07, R2=0.0294	BETA=4, t(29.51)=0.476, p=0.638, pFDR=1, CI95%=-12.5 - 20.5, R2=0.00928
Retrolenticular Internal Capsule	AD	Peg Board	BETA=6.67e+04, t(24.34)=1.9, p=0.0699, pFDR=1, CI95%=-2.25e+03 - 1.36e+05, R2=0.0635	BETA=0.237, t(34.80)=0.498, p=0.622, pFDR=1, CI95%=-0.697 - 1.17, R2=0.017	BETA=-1.22, t(39.72)=-0.141, p=0.889, pFDR=1, CI95%=-18.2 - 15.8, R2=0.00499
Anterior Corona Radiata	AD	Peg Board	BETA=7.96e+04, t(25.83)=2.01, p=0.0548, pFDR=1, CI95%=2.03e+03 - 1.57e+05, R2=0.0734	BETA=0.228, t(34.47)=0.477, p=0.636, pFDR=1, CI95%=-0.708 - 1.16, R2=0.00589	BETA=-2.7, t(39.91)=-0.311, p=0.758, pFDR=1, CI95%=-19.7 - 14.3, R2=0.00465
Superior Corona Radiata	AD	Peg Board	BETA=6.61e+04, t(22.71)=1.8, p=0.0845, pFDR=1, CI95%=-5.72e+03 - 1.38e+05, R2=0.0562	BETA=0.19, t(31.65)=0.395, p=0.695, pFDR=1, CI95%=-0.751 - 1.13, R2=0.0142	BETA=-0.69, t(38.88)=-0.0795, p=0.937, pFDR=1, CI95%=-17.7 - 16.3, R2=0.00303
Posterior Corona Radiata	AD	Peg Board	BETA=7.95e+04, t(22.58)=2.25, p=0.0348, pFDR=0.94, CI95%=1.01e+04 - 1.49e+05, R2=0.0809	BETA=0.175, t(32.50)=0.375, p=0.71, pFDR=1, CI95%=-0.737 - 1.09, R2=0.00938	BETA=-2.48, t(39.25)=-0.288, p=0.775, pFDR=1, CI95%=-19.4 - 14.4, R2=0.00266
Posterior Thalamic Radiation	AD	Peg Board	BETA=7.06e+04, t(31.76)=2.04, p=0.0494, pFDR=1, CI95%=2.86e+03 - 1.38e+05, R2=0.0764	BETA=0.143, t(31.45)=0.297, p=0.768, pFDR=1, CI95%=-0.799 - 1.08, R2=0.00996	BETA=-2.37, t(39.93)=-0.273, p=0.786, pFDR=1, CI95%=-19.4 - 14.6, R2=0.00171
Sagittal Stratum	AD	Peg Board	BETA=7.28e+04, t(28.05)=2.19, p=0.037, pFDR=0.998, CI95%=7.67e+03 - 1.38e+05, R2=0.0853	BETA=0.226, t(34.20)=0.479, p=0.635, pFDR=1, CI95%=-0.699 - 1.15, R2=0.00695	BETA=-1.59, t(39.97)=-0.186, p=0.853, pFDR=1, CI95%=-18.3 - 15.2, R2=0.00464
External Capsule	AD	Peg Board	BETA=9.63e+04, t(27.80)=2.09, p=0.0463, pFDR=1, CI95%=5.79e+03 - 1.87e+05, R2=0.0705	BETA=0.198, t(31.17)=0.425, p=0.674, pFDR=1, CI95%=-0.715 - 1.11, R2=0.00546	BETA=-1.95, t(38.62)=-0.225, p=0.823, pFDR=1, CI95%=-19 - 15, R2=0.00328
Cingulum - Cingulate	AD	Peg Board	BETA=1.25e+05, t(19.90)=2.88, p=0.0093, pFDR=0.251, CI95%=4.01e+04 - 2.11e+05, R2=0.113	BETA=0.0955, t(27.92)=0.218, p=0.829, pFDR=1, CI95%=-0.763 - 0.954, R2=0.019	BETA=1.73, t(27.83)=0.215, p=0.831, pFDR=1, CI95%=-14 - 17.4, R2=0.000875
Cingulum - Hippocampus	AD	Peg Board	BETA=1.21e+05, t(19.57)=2.4, p=0.0263, pFDR=0.711, CI95%=2.22e+04 - 2.19e+05, R2=0.0857	BETA=0.184, t(31.47)=0.404, p=0.689, pFDR=1, CI95%=-0.709 - 1.08, R2=0.017	BETA=1.62, t(32.80)=0.195, p=0.846, pFDR=1, CI95%=-14.7 - 17.9, R2=0.00304
Superior Longitudinal Fasciculus	AD	Peg Board	BETA=7.78e+04, t(20.55)=2.21, p=0.0389, pFDR=1, CI95%=8.7e+03 - 1.47e+05, R2=0.0718	BETA=0.229, t(32.80)=0.498, p=0.622, pFDR=1, CI95%=-0.674 - 1.13, R2=0.009	BETA=-2.02, t(38.40)=-0.234, p=0.816, pFDR=1, CI95%=-18.9 - 14.9, R2=0.00456
Superior Frontooccipital Fasciculus	AD	Peg Board	BETA=7.15e+04, t(19.80)=1.91, p=0.071, pFDR=1, CI95%=-1.94e+03 - 1.45e+05, R2=0.0639	BETA=0.242, t(32.48)=0.506, p=0.616, pFDR=1, CI95%=-0.695 - 1.18, R2=0.00808	BETA=-0.919, t(39.73)=-0.106, p=0.916, pFDR=1, CI95%=-17.8 - 16, R2=0.00518
Uncinate Fasciculus	AD	Peg Board	BETA=6.56e+04, t(39.55)=1.13, p=0.265, pFDR=1, CI95%=-4.82e+04 - 1.79e+05, R2=0.0276	BETA=0.282, t(36.18)=0.575, p=0.569, pFDR=1, CI95%=-0.679 - 1.24, R2=0.00679	BETA=-1.76, t(39.51)=-0.193, p=0.848, pFDR=1, CI95%=-19.6 - 16.1, R2=0.00581
Tapetum	AD	Peg Board	BETA=3.29e+04, t(23.59)=2.76, p=0.011, pFDR=0.298, CI95%=9.52e+03 - 5.62e+04, R2=0.111	BETA=0.0955, t(30.43)=0.212, p=0.833, pFDR=1, CI95%=-0.787 - 0.978, R2=0.0228	BETA=0.538, t(35.95)=0.0658, p=0.948, pFDR=1, CI95%=-15.5 - 16.6, R2=0.00552
Cerebral WM	RD	Peg Board	BETA=1.84e+05, t(38.94)=2.57, p=0.0143, pFDR=0.385, CI95%=4.34e+04 - 3.24e+05, R2=0.128	BETA=-0.046, t(32.44)=-0.0922, p=0.927, pFDR=1, CI95%=-1.02 - 0.932, R2=0.00728	BETA=-4.78, t(38.97)=-0.558, p=0.58, pFDR=1, CI95%=-21.6 - 12, R2=0.00393
Cerebellar WM	RD	Peg Board	BETA=1.97e+05, t(28.46)=2.68, p=0.0121, pFDR=0.327, CI95%=5.28e+04 - 3.4e+05, R2=0.121	BETA=0.35, t(33.75)=0.772, p=0.446, pFDR=1, CI95%=-0.538 - 1.24, R2=0.0123	BETA=-4.36, t(36.88)=-0.512, p=0.612, pFDR=1, CI95%=-21.1 - 12.4, R2=0.0116
Corpus Callosum - Genu	RD	Peg Board	BETA=7.7e+04, t(38.94)=2, p=0.052, pFDR=1, CI95%=1.7e+03 - 1.52e+05, R2=0.0838	BETA=0.0886, t(35.36)=0.174, p=0.863, pFDR=1, CI95%=-0.912 - 1.09, R2=0.00438	BETA=-3.13, t(38.79)=-0.359, p=0.722, pFDR=1, CI95%=-20.2 - 14, R2=0.00304
Corpus Callosum - Body	RD	Peg Board	BETA=1.06e+05, t(37.78)=2.11, p=0.042, pFDR=1, CI95%=7.32e+03 - 2.05e+05, R2=0.0931	BETA=0.0464, t(35.15)=0.0901, p=0.929, pFDR=1, CI95%=-0.963 - 1.06, R2=0.00375	BETA=-2.27, t(38.46)=-0.263, p=0.794, pFDR=1, CI95%=-19.2 - 14.7, R2=0.00165
Corpus Callosum - Splenium	RD	Peg Board	BETA=7.09e+04, t(39.00)=1.55, p=0.129, pFDR=1, CI95%=-1.87e+04 - 1.61e+05, R2=0.0523	BETA=0.0571, t(38.10)=0.101, p=0.92, pFDR=1, CI95%=-1.05 - 1.17, R2=0.00454	BETA=-2.68, t(32.58)=-0.305, p=0.762, pFDR=1, CI95%=-19.9 - 14.5, R2=0.00221
Cerebral Peduncle	RD	Peg Board	BETA=1.16e+05, t(29.47)=2.78, p=0.00929, pFDR=0.251, CI95%=3.44e+04 - 1.98e+05, R2=0.128	BETA=-0.122, t(28.03)=-0.254, p=0.801, pFDR=1, CI95%=-1.06 - 0.816, R2=0.0395	BETA=-0.557, t(34.86)=-0.0673, p=0.947, pFDR=1, CI95%=-16.8 - 15.6, R2=0.00119
Corticospinal Tract	RD	Peg Board	BETA=2.01e+04, t(30.90)=0.58, p=0.566, pFDR=1, CI95%=-4.78e+04 - 8.8e+04, R2=0.0166	BETA=0.437, t(37.14)=0.878, p=0.385, pFDR=1, CI95%=-0.538 - 1.41, R2=0.00691	BETA=-0.554, t(38.96)=-0.0609, p=0.952, pFDR=1, CI95%=-18.4 - 17.3, R2=0.00556
Medial Lemniscus	RD	Peg Board	BETA=4.77e+04, t(38.31)=2.42, p=0.0203, pFDR=0.548, CI95%=9.08e+03 - 8.63e+04, R2=0.109	BETA=-0.067, t(28.54)=-0.134, p=0.894, pFDR=1, CI95%=-1.05 - 0.912, R2=0.0139	BETA=0.768, t(36.69)=0.0906, p=0.928, pFDR=1, CI95%=-15.8 - 17.4, R2=0.000345
Pontine Crossing Tract	RD	Peg Board	BETA=1.9e+04, t(35.53)=0.465, p=0.645, pFDR=1, CI95%=-6.1e+04 - 9.89e+04, R2=0.012	BETA=0.39, t(33.70)=0.754, p=0.456, pFDR=1, CI95%=-0.624 - 1.41, R2=0.00559	BETA=-0.594, t(38.95)=-0.0651, p=0.948, pFDR=1, CI95%=-18.5 - 17.3, R2=0.00459
Middle Cerebellar Peduncle	RD	Peg Board	BETA=6.69e+04, t(16.08)=1.49, p=0.155, pFDR=1, CI95%=-2.1e+04 - 1.55e+05, R2=0.0362	BETA=0.416, t(35.56)=0.862, p=0.395, pFDR=1, CI95%=-0.53 - 1.36, R2=0.0153	BETA=-0.781, t(36.81)=-0.0882, p=0.93, pFDR=1, CI95%=-18.1 - 16.6, R2=0.00746
Inferior Cerebellar Peduncle	RD	Peg Board	BETA=1.12e+05, t(30.97)=3.04, p=0.00481, pFDR=0.13, CI95%=3.96e+04 - 1.84e+05, R2=0.15	BETA=0.0271, t(27.18)=0.0596, p=0.953, pFDR=1, CI95%=-0.865 - 0.919, R2=0.00998	BETA=-1.39, t(35.97)=-0.171, p=0.865, pFDR=1, CI95%=-17.4 - 14.6, R2=0.000648
Superior Cerebellar Peduncle	RD	Peg Board	BETA=6.27e+04, t(36.48)=3.12, p=0.00357, pFDR=0.0964, CI95%=2.33e+04 - 1.02e+05, R2=0.173	BETA=0.0732, t(34.69)=0.158, p=0.876, pFDR=1, CI95%=-0.837 - 0.983, R2=0.0135	BETA=-3.07, t(38.81)=-0.375, p=0.709, pFDR=1, CI95%=-19.1 - 13, R2=0.00336
Anterior Limb Internal Capsule	RD	Peg Board	BETA=2.61e+05, t(38.79)=2.65, p=0.0117, pFDR=0.317, CI95%=6.76e+04 - 4.54e+05, R2=0.139	BETA=0.242, t(36.94)=0.519, p=0.607, pFDR=1, CI95%=-0.672 - 1.16, R2=0.0269	BETA=-9.79, t(38.75)=-1.08, p=0.285, pFDR=1, CI95%=-27.5 - 7.91, R2=0.0147
Posterior Limb Internal Capsule	RD	Peg Board	BETA=1.63e+05, t(38.96)=1.76, p=0.0856, pFDR=1, CI95%=-1.81e+04 - 3.45e+05, R2=0.0669	BETA=0.522, t(38.43)=1.08, p=0.286, pFDR=1, CI95%=-0.424 - 1.47, R2=0.0252	BETA=-7.17, t(38.94)=-0.757, p=0.454, pFDR=1, CI95%=-25.7 - 11.4, R2=0.0131
Retrolenticular Internal Capsule	RD	Peg Board	BETA=2.43e+05, t(38.66)=3.09, p=0.00374, pFDR=0.101, CI95%=8.87e+04 - 3.97e+05, R2=0.18	BETA=0.0912, t(35.74)=0.198, p=0.845, pFDR=1, CI95%=-0.813 - 0.996, R2=0.0253	BETA=-9, t(38.83)=-1.05, p=0.301, pFDR=1, CI95%=-25.8 - 7.83, R2=0.000826
Anterior Corona Radiata	RD	Peg Board	BETA=1.12e+05, t(38.89)=2.07, p=0.0452, pFDR=1, CI95%=5.94e+03 - 2.18e+05, R2=0.0893	BETA=0.219, t(37.43)=0.445, p=0.659, pFDR=1, CI95%=-0.747 - 1.18, R2=0.0104	BETA=-5.92, t(37.85)=-0.664, p=0.511, pFDR=1, CI95%=-23.4 - 11.5, R2=0.00439
Superior Corona Radiata	RD	Peg Board	BETA=1.71e+05, t(35.72)=2.19, p=0.0348, pFDR=0.941, CI95%=1.82e+04 - 3.24e+05, R2=0.0958	BETA=0.27, t(37.09)=0.558, p=0.58, pFDR=1, CI95%=-0.677 - 1.22, R2=0.0171	BETA=-7.74, t(37.70)=-0.854, p=0.398, pFDR=1, CI95%=-25.5 - 10, R2=0.00688
Posterior Corona Radiata	RD	Peg Board	BETA=9.67e+04, t(38.68)=1.67, p=0.103, pFDR=1, CI95%=-1.67e+04 - 2.1e+05, R2=0.0596	BETA=0.197, t(37.47)=0.381, p=0.705, pFDR=1, CI95%=-0.818 - 1.21, R2=0.0122	BETA=-6.68, t(35.44)=-0.72, p=0.477, pFDR=1, CI95%=-24.9 - 11.5, R2=0.00326
Posterior Thalamic Radiation	RD	Peg Board	BETA=9.72e+04, t(38.91)=2.02, p=0.05, pFDR=1, CI95%=3e+03 - 1.91e+05, R2=0.0848	BETA=0.135, t(35.74)=0.267, p=0.791, pFDR=1, CI95%=-0.858 - 1.13, R2=0.00441	BETA=-3.74, t(37.39)=-0.429, p=0.671, pFDR=1, CI95%=-20.8 - 13.4, R2=0.00156
Sagittal Stratum	RD	Peg Board	BETA=1.75e+05, t(36.92)=3.22, p=0.0027, pFDR=0.0729, CI95%=6.83e+04 - 2.81e+05, R2=0.198	BETA=-0.0993, t(36.72)=-0.208, p=0.836, pFDR=1, CI95%=-1.03 - 0.836, R2=0.0124	BETA=-5.99, t(38.73)=-0.727, p=0.472, pFDR=1, CI95%=-22.1 - 10.2, R2=0.00161
External Capsule	RD	Peg Board	BETA=3.95e+05, t(35.10)=4.11, p=0.000228, pFDR=0.00616, CI95%=2.07e+05 - 5.84e+05, R2=0.258	BETA=-0.262, t(31.07)=-0.597, p=0.555, pFDR=1, CI95%=-1.12 - 0.598, R2=0.0284	BETA=-6.29, t(36.86)=-0.812, p=0.422, pFDR=1, CI95%=-21.5 - 8.89, R2=0.0141
Cingulum - Cingulate	RD	Peg Board	BETA=1.36e+05, t(38.09)=2.08, p=0.044, pFDR=1, CI95%=8.07e+03 - 2.64e+05, R2=0.0912	BETA=0.0598, t(38.56)=0.114, p=0.91, pFDR=1, CI95%=-0.966 - 1.09, R2=0.00399	BETA=-2.18, t(24.82)=-0.258, p=0.799, pFDR=1, CI95%=-18.8 - 14.4, R2=0.00298
Cingulum - Hippocampus	RD	Peg Board	BETA=2.29e+05, t(19.30)=3.4, p=0.00297, pFDR=0.0801, CI95%=9.69e+04 - 3.61e+05, R2=0.162	BETA=-0.13, t(25.21)=-0.287, p=0.777, pFDR=1, CI95%=-1.02 - 0.758, R2=0.0243	BETA=-2.48, t(34.11)=-0.311, p=0.758, pFDR=1, CI95%=-18.2 - 13.2, R2=0.00214
Superior Longitudinal Fasciculus	RD	Peg Board	BETA=1.88e+05, t(38.95)=2.92, p=0.00573, pFDR=0.155, CI95%=6.21e+04 - 3.15e+05, R2=0.164	BETA=-0.0127, t(37.48)=-0.0262, p=0.979, pFDR=1, CI95%=-0.964 - 0.938, R2=0.00924	BETA=-4.21, t(37.96)=-0.508, p=0.614, pFDR=1, CI95%=-20.4 - 12, R2=0.00613
Superior Frontooccipital Fasciculus	RD	Peg Board	BETA=1.27e+05, t(38.76)=1.84, p=0.0739, pFDR=1, CI95%=-8.52e+03 - 2.63e+05, R2=0.0712	BETA=0.405, t(38.74)=0.838, p=0.407, pFDR=1, CI95%=-0.543 - 1.35, R2=0.0157	BETA=-6.77, t(35.87)=-0.738, p=0.465, pFDR=1, CI95%=-24.8 - 11.2, R2=0.0129
Uncinate Fasciculus	RD	Peg Board	BETA=8.68e+04, t(27.36)=1.35, p=0.19, pFDR=1, CI95%=-3.96e+04 - 2.13e+05, R2=0.0356	BETA=0.227, t(32.21)=0.439, p=0.664, pFDR=1, CI95%=-0.786 - 1.24, R2=0.00664	BETA=-1.74, t(38.97)=-0.195, p=0.846, pFDR=1, CI95%=-19.2 - 15.7, R2=0.0041
Tapetum	RD	Peg Board	BETA=2.89e+04, t(33.90)=2.02, p=0.0515, pFDR=1, CI95%=842 - 5.69e+04, R2=0.0778	BETA=0.155, t(31.91)=0.313, p=0.756, pFDR=1, CI95%=-0.813 - 1.12, R2=0.013	BETA=0.0793, t(38.47)=0.00914, p=0.993, pFDR=1, CI95%=-16.9 - 17.1, R2=0.00331
Cerebral WM	FA	Finger Tapping	BETA=246, t(39.00)=3.01, p=0.00455, pFDR=0.123, CI95%=85.8 - 406, R2=0.173	BETA=0.282, t(39.00)=1.14, p=0.262, pFDR=1, CI95%=-0.204 - 0.767, R2=0.0434	BETA=-5.32, t(39.00)=-1.4, p=0.169, pFDR=1, CI95%=-12.8 - 2.12, R2=0.029
Cerebellar WM	FA	Finger Tapping	BETA=-68.9, t(39.00)=-1.09, p=0.283, pFDR=1, CI95%=-193 - 55.2, R2=0.0801	BETA=-0.13, t(39.00)=-0.56, p=0.579, pFDR=1, CI95%=-0.583 - 0.324, R2=0.0349	BETA=-7.92, t(39.00)=-1.94, p=0.0593, pFDR=0.8, CI95%=-15.9 - 0.0696, R2=0.0266
Corpus Callosum - Genu	FA	Finger Tapping	BETA=30.3, t(39.00)=1.15, p=0.258, pFDR=1, CI95%=-21.5 - 82.1, R2=0.0814	BETA=0.0158, t(39.00)=0.0621, p=0.951, pFDR=1, CI95%=-0.483 - 0.515, R2=0.0295	BETA=-7.98, t(39.00)=-1.96, p=0.0572, pFDR=0.772, CI95%=-16 - 0.000228, R2=0.0122
Corpus Callosum - Body	FA	Finger Tapping	BETA=32.5, t(39.00)=0.874, p=0.388, pFDR=1, CI95%=-40.4 - 105, R2=0.0761	BETA=-0.024, t(39.00)=-0.0954, p=0.924, pFDR=1, CI95%=-0.517 - 0.469, R2=0.0195	BETA=-7.73, t(39.00)=-1.89, p=0.0663, pFDR=0.895, CI95%=-15.7 - 0.289, R2=0.0173
Corpus Callosum - Splenium	FA	Finger Tapping	BETA=22.3, t(39.00)=0.643, p=0.524, pFDR=1, CI95%=-45.6 - 90.1, R2=0.0695	BETA=-0.0176, t(39.00)=-0.0644, p=0.949, pFDR=1, CI95%=-0.552 - 0.517, R2=0.0243	BETA=-7.41, t(39.00)=-1.8, p=0.0797, pFDR=1, CI95%=-15.5 - 0.662, R2=0.00945
Cerebral Peduncle	FA	Finger Tapping	BETA=57.8, t(39.00)=1.22, p=0.23, pFDR=1, CI95%=-35.1 - 151, R2=0.0837	BETA=0.0696, t(39.00)=0.255, p=0.8, pFDR=1, CI95%=-0.465 - 0.604, R2=0.0331	BETA=-8.1, t(39.00)=-1.99, p=0.0537, pFDR=1, CI95%=-16.1 - -0.121, R2=0.0279
Corticospinal Tract	FA	Finger Tapping	BETA=56.9, t(39.00)=1.49, p=0.143, pFDR=1, CI95%=-17.7 - 132, R2=0.0946	BETA=-0.018, t(39.00)=-0.0762, p=0.94, pFDR=1, CI95%=-0.48 - 0.444, R2=0.049	BETA=-8.67, t(39.00)=-2.13, p=0.0397, pFDR=0.902, CI95%=-16.7 - -0.686, R2=0.0178
Medial Lemniscus	FA	Finger Tapping	BETA=42.1, t(39.00)=1.37, p=0.178, pFDR=1, CI95%=-18.1 - 102, R2=0.0909	BETA=0.0101, t(39.00)=0.0413, p=0.967, pFDR=1, CI95%=-0.469 - 0.49, R2=0.0416	BETA=-8.49, t(39.00)=-2.08, p=0.044, pFDR=0.594, CI95%=-16.5 - -0.496, R2=0.0121
Pontine Crossing Tract	FA	Finger Tapping	BETA=29.3, t(39.00)=0.864, p=0.393, pFDR=1, CI95%=-37.1 - 95.6, R2=0.072	BETA=-0.0866, t(39.00)=-0.371, p=0.713, pFDR=1, CI95%=-0.544 - 0.371, R2=0.0169	BETA=-7.51, t(39.00)=-1.83, p=0.0743, pFDR=1, CI95%=-15.5 - 0.514, R2=0.0137
Middle Cerebellar Peduncle	FA	Finger Tapping	BETA=23.7, t(39.00)=0.468, p=0.642, pFDR=1, CI95%=-75.5 - 123, R2=0.0706	BETA=-0.099, t(39.00)=-0.422, p=0.675, pFDR=1, CI95%=-0.559 - 0.361, R2=0.0169	BETA=-7.49, t(39.00)=-1.81, p=0.0773, pFDR=1, CI95%=-15.6 - 0.602, R2=0.00999
Inferior Cerebellar Peduncle	FA	Finger Tapping	BETA=47.1, t(39.00)=1.08, p=0.285, pFDR=1, CI95%=-38.1 - 132, R2=0.0654	BETA=-0.0856, t(39.00)=-0.369, p=0.714, pFDR=1, CI95%=-0.54 - 0.369, R2=0.0263	BETA=-7.13, t(39.00)=-1.74, p=0.0893, pFDR=1, CI95%=-15.2 - 0.891, R2=0.0122
Superior Cerebellar Peduncle	FA	Finger Tapping	BETA=38.2, t(39.00)=1.21, p=0.232, pFDR=1, CI95%=-23.5 - 99.9, R2=0.0813	BETA=-0.00628, t(39.00)=-0.0256, p=0.98, pFDR=1, CI95%=-0.486 - 0.474, R2=0.0329	BETA=-7.96, t(39.00)=-1.96, p=0.0573, pFDR=0.773, CI95%=-15.9 - 0.00358, R2=0.0213
Anterior Limb Internal Capsule	FA	Finger Tapping	BETA=157, t(39.00)=3.2, p=0.00274, pFDR=0.074, CI95%=60.9 - 254, R2=0.191	BETA=-0.0772, t(39.00)=-0.37, p=0.713, pFDR=1, CI95%=-0.486 - 0.332, R2=0.0143	BETA=-2.07, t(39.00)=-0.51, p=0.613, pFDR=1, CI95%=-10 - 5.89, R2=0.00596
Posterior Limb Internal Capsule	FA	Finger Tapping	BETA=76.9, t(39.00)=1.56, p=0.128, pFDR=1, CI95%=-19.9 - 174, R2=0.053	BETA=-0.165, t(39.00)=-0.715, p=0.479, pFDR=1, CI95%=-0.615 - 0.286, R2=0.0177	BETA=-4.07, t(39.00)=-0.883, p=0.383, pFDR=1, CI95%=-13.1 - 4.97, R2=0.0117
Retrolenticular Internal Capsule	FA	Finger Tapping	BETA=115, t(39.00)=1.93, p=0.0612, pFDR=1, CI95%=-1.91 - 232, R2=0.079	BETA=-0.0171, t(39.00)=-0.0745, p=0.941, pFDR=1, CI95%=-0.466 - 0.431, R2=0.0285	BETA=-4.76, t(39.00)=-1.13, p=0.266, pFDR=1, CI95%=-13 - 3.51, R2=0.0107
Anterior Corona Radiata	FA	Finger Tapping	BETA=92.8, t(39.00)=2.01, p=0.0514, pFDR=1, CI95%=2.3 - 183, R2=0.0852	BETA=0.0068, t(39.00)=0.0295, p=0.977, pFDR=1, CI95%=-0.445 - 0.458, R2=0.0411	BETA=-5.54, t(39.00)=-1.36, p=0.181, pFDR=1, CI95%=-13.5 - 2.43, R2=0.00204
Superior Corona Radiata	FA	Finger Tapping	BETA=165, t(39.00)=2.88, p=0.00635, pFDR=0.172, CI95%=53 - 278, R2=0.161	BETA=-0.0693, t(39.00)=-0.325, p=0.747, pFDR=1, CI95%=-0.487 - 0.348, R2=0.0344	BETA=-3.56, t(39.00)=-0.89, p=0.379, pFDR=1, CI95%=-11.4 - 4.29, R2=0.0179
Posterior Corona Radiata	FA	Finger Tapping	BETA=86.1, t(39.00)=1.67, p=0.103, pFDR=1, CI95%=-14.9 - 187, R2=0.0604	BETA=0.0241, t(39.00)=0.101, p=0.92, pFDR=1, CI95%=-0.446 - 0.494, R2=0.0261	BETA=-4.7, t(39.00)=-1.08, p=0.287, pFDR=1, CI95%=-13.2 - 3.84, R2=0.00615
Posterior Thalamic Radiation	FA	Finger Tapping	BETA=59.3, t(39.00)=1.35, p=0.185, pFDR=1, CI95%=-26.9 - 146, R2=0.0571	BETA=-0.0113, t(39.00)=-0.0471, p=0.963, pFDR=1, CI95%=-0.482 - 0.459, R2=0.0403	BETA=-6.65, t(39.00)=-1.62, p=0.113, pFDR=1, CI95%=-14.7 - 1.39, R2=0.0105
Sagittal Stratum	FA	Finger Tapping	BETA=69, t(39.00)=1.34, p=0.186, pFDR=1, CI95%=-31.6 - 170, R2=0.0453	BETA=-0.0139, t(39.00)=-0.0578, p=0.954, pFDR=1, CI95%=-0.484 - 0.456, R2=0.0401	BETA=-6.04, t(39.00)=-1.43, p=0.159, pFDR=1, CI95%=-14.3 - 2.21, R2=0.0187
External Capsule	FA	Finger Tapping	BETA=45.4, t(39.00)=0.64, p=0.526, pFDR=1, CI95%=-93.7 - 184, R2=0.0686	BETA=-0.101, t(39.00)=-0.434, p=0.666, pFDR=1, CI95%=-0.559 - 0.356, R2=0.0098	BETA=-7.37, t(39.00)=-1.79, p=0.0817, pFDR=1, CI95%=-15.5 - 0.713, R2=0.00936
Cingulum - Cingulate	FA	Finger Tapping	BETA=28.2, t(39.00)=0.925, p=0.361, pFDR=1, CI95%=-31.6 - 88.1, R2=0.0815	BETA=-0.0381, t(39.00)=-0.156, p=0.877, pFDR=1, CI95%=-0.516 - 0.44, R2=0.0194	BETA=-8.06, t(39.00)=-1.96, p=0.057, pFDR=0.77, CI95%=-16.1 - -0.0048, R2=0.0189
Cingulum - Hippocampus	FA	Finger Tapping	BETA=107, t(39.00)=1.79, p=0.081, pFDR=1, CI95%=-10.1 - 224, R2=0.0689	BETA=0.0299, t(39.00)=0.126, p=0.901, pFDR=1, CI95%=-0.437 - 0.497, R2=0.0581	BETA=-6.56, t(39.00)=-1.64, p=0.11, pFDR=1, CI95%=-14.4 - 1.3, R2=0.0178
Superior Longitudinal Fasciculus	FA	Finger Tapping	BETA=105, t(39.00)=1.94, p=0.0595, pFDR=0.929, CI95%=-1 - 211, R2=0.08	BETA=0.101, t(39.00)=0.408, p=0.686, pFDR=1, CI95%=-0.386 - 0.588, R2=0.0748	BETA=-7.38, t(39.00)=-1.87, p=0.0688, pFDR=0.929, CI95%=-15.1 - 0.349, R2=0.00851
Superior Frontooccipital Fasciculus	FA	Finger Tapping	BETA=85.3, t(39.00)=2.23, p=0.0316, pFDR=0.852, CI95%=10.3 - 160, R2=0.103	BETA=-0.142, t(39.00)=-0.64, p=0.526, pFDR=1, CI95%=-0.575 - 0.292, R2=0.0233	BETA=-4.24, t(39.00)=-1.02, p=0.315, pFDR=1, CI95%=-12.4 - 3.94, R2=0.00937
Uncinate Fasciculus	FA	Finger Tapping	BETA=57.8, t(39.00)=2.04, p=0.0478, pFDR=0.68, CI95%=2.36 - 113, R2=0.0879	BETA=0.00919, t(39.00)=0.04, p=0.968, pFDR=1, CI95%=-0.442 - 0.46, R2=0.078	BETA=-7.51, t(39.00)=-1.91, p=0.0629, pFDR=0.68, CI95%=-15.2 - 0.178, R2=0.0145
Tapetum	FA	Finger Tapping	BETA=47.3, t(39.00)=1.54, p=0.131, pFDR=1, CI95%=-12.9 - 107, R2=0.074	BETA=0.0312, t(39.00)=0.127, p=0.899, pFDR=1, CI95%=-0.449 - 0.511, R2=0.0519	BETA=-7.46, t(39.00)=-1.86, p=0.0703, pFDR=0.948, CI95%=-15.3 - 0.396, R2=0.0268
Cerebral WM	AD	Finger Tapping	BETA=-2.8e+04, t(40.00)=-1.14, p=0.261, pFDR=1, CI95%=-7.63e+04 - 2.02e+04, R2=0.0676	BETA=-0.0309, t(40.00)=-0.13, p=0.897, pFDR=1, CI95%=-0.497 - 0.435, R2=0.0285	BETA=-7.2, t(40.00)=-1.79, p=0.0809, pFDR=1, CI95%=-15.1 - 0.68, R2=0.0172
Cerebellar WM	AD	Finger Tapping	BETA=-3.53e+04, t(40.00)=-1.55, p=0.129, pFDR=1, CI95%=-8e+04 - 9.38e+03, R2=0.0531	BETA=-0.0962, t(40.00)=-0.429, p=0.67, pFDR=1, CI95%=-0.536 - 0.343, R2=0.0514	BETA=-6.35, t(40.00)=-1.57, p=0.123, pFDR=1, CI95%=-14.3 - 1.55, R2=0.0214
Corpus Callosum - Genu	AD	Finger Tapping	BETA=-4.66e+03, t(40.00)=-0.362, p=0.719, pFDR=1, CI95%=-2.99e+04 - 2.06e+04, R2=0.0676	BETA=-0.105, t(40.00)=-0.457, p=0.65, pFDR=1, CI95%=-0.558 - 0.347, R2=0.0223	BETA=-7.36, t(40.00)=-1.79, p=0.0808, pFDR=1, CI95%=-15.4 - 0.692, R2=0.00914
Corpus Callosum - Body	AD	Finger Tapping	BETA=-3.65e+04, t(40.00)=-1.95, p=0.0584, pFDR=0.789, CI95%=-7.33e+04 - 220, R2=0.079	BETA=-0.0108, t(40.00)=-0.0479, p=0.962, pFDR=1, CI95%=-0.455 - 0.433, R2=0.0627	BETA=-6.74, t(40.00)=-1.72, p=0.0929, pFDR=0.836, CI95%=-14.4 - 0.934, R2=0.0254
Corpus Callosum - Splenium	AD	Finger Tapping	BETA=-1.89e+04, t(40.00)=-1.23, p=0.226, pFDR=1, CI95%=-4.91e+04 - 1.12e+04, R2=0.0748	BETA=-0.059, t(40.00)=-0.256, p=0.799, pFDR=1, CI95%=-0.511 - 0.393, R2=0.033	BETA=-7.56, t(40.00)=-1.89, p=0.0657, pFDR=0.887, CI95%=-15.4 - 0.27, R2=0.0185
Cerebral Peduncle	AD	Finger Tapping	BETA=-7.71e+03, t(40.00)=-0.533, p=0.597, pFDR=1, CI95%=-3.61e+04 - 2.06e+04, R2=0.07	BETA=-0.11, t(40.00)=-0.478, p=0.635, pFDR=1, CI95%=-0.56 - 0.341, R2=0.0219	BETA=-7.42, t(40.00)=-1.82, p=0.0755, pFDR=1, CI95%=-15.4 - 0.55, R2=0.00854
Corticospinal Tract	AD	Finger Tapping	BETA=-9.56e+03, t(40.00)=-0.821, p=0.417, pFDR=1, CI95%=-3.24e+04 - 1.33e+04, R2=0.0781	BETA=-0.104, t(40.00)=-0.455, p=0.652, pFDR=1, CI95%=-0.553 - 0.345, R2=0.0176	BETA=-7.84, t(40.00)=-1.94, p=0.0599, pFDR=0.809, CI95%=-15.8 - 0.095, R2=0.015
Medial Lemniscus	AD	Finger Tapping	BETA=-108, t(40.00)=-0.0135, p=0.989, pFDR=1, CI95%=-1.58e+04 - 1.56e+04, R2=0.0716	BETA=-0.111, t(40.00)=-0.428, p=0.671, pFDR=1, CI95%=-0.618 - 0.396, R2=0.0216	BETA=-7.6, t(40.00)=-1.85, p=0.072, pFDR=0.972, CI95%=-15.7 - 0.461, R2=0.00852
Pontine Crossing Tract	AD	Finger Tapping	BETA=-653, t(40.00)=-0.0637, p=0.95, pFDR=1, CI95%=-2.08e+04 - 1.95e+04, R2=0.0707	BETA=-0.107, t(40.00)=-0.43, p=0.67, pFDR=1, CI95%=-0.593 - 0.38, R2=0.0207	BETA=-7.65, t(40.00)=-1.84, p=0.0739, pFDR=0.998, CI95%=-15.8 - 0.52, R2=0.00843
Middle Cerebellar Peduncle	AD	Finger Tapping	BETA=-1.95e+04, t(40.00)=-1.1, p=0.278, pFDR=1, CI95%=-5.41e+04 - 1.52e+04, R2=0.0618	BETA=-0.116, t(40.00)=-0.509, p=0.614, pFDR=1, CI95%=-0.561 - 0.33, R2=0.0266	BETA=-6.92, t(40.00)=-1.71, p=0.0955, pFDR=1, CI95%=-14.9 - 1.02, R2=0.0124
Inferior Cerebellar Peduncle	AD	Finger Tapping	BETA=-7.98e+03, t(40.00)=-0.572, p=0.571, pFDR=1, CI95%=-3.54e+04 - 1.94e+04, R2=0.0751	BETA=-0.0636, t(40.00)=-0.26, p=0.796, pFDR=1, CI95%=-0.544 - 0.416, R2=0.0218	BETA=-7.69, t(40.00)=-1.9, p=0.0653, pFDR=0.882, CI95%=-15.6 - 0.263, R2=0.0104
Superior Cerebellar Peduncle	AD	Finger Tapping	BETA=3.61e+03, t(40.00)=0.47, p=0.641, pFDR=1, CI95%=-1.14e+04 - 1.87e+04, R2=0.0744	BETA=-0.133, t(40.00)=-0.568, p=0.573, pFDR=1, CI95%=-0.592 - 0.326, R2=0.0145	BETA=-7.66, t(40.00)=-1.89, p=0.0666, pFDR=0.899, CI95%=-15.6 - 0.301, R2=0.0103
Anterior Limb Internal Capsule	AD	Finger Tapping	BETA=1.37e+04, t(40.00)=0.487, p=0.629, pFDR=1, CI95%=-4.14e+04 - 6.87e+04, R2=0.0723	BETA=-0.146, t(40.00)=-0.609, p=0.546, pFDR=1, CI95%=-0.617 - 0.324, R2=0.0137	BETA=-7.54, t(40.00)=-1.86, p=0.0707, pFDR=1, CI95%=-15.5 - 0.418, R2=0.00836
Posterior Limb Internal Capsule	AD	Finger Tapping	BETA=-1.34e+04, t(40.00)=-0.627, p=0.534, pFDR=1, CI95%=-5.51e+04 - 2.84e+04, R2=0.0786	BETA=-0.078, t(40.00)=-0.331, p=0.743, pFDR=1, CI95%=-0.54 - 0.384, R2=0.0271	BETA=-7.94, t(40.00)=-1.94, p=0.0591, pFDR=0.798, CI95%=-16 - 0.0706, R2=0.0123
Retrolenticular Internal Capsule	AD	Finger Tapping	BETA=-1.29e+04, t(40.00)=-0.714, p=0.479, pFDR=1, CI95%=-4.83e+04 - 2.25e+04, R2=0.0708	BETA=-0.0719, t(40.00)=-0.305, p=0.762, pFDR=1, CI95%=-0.534 - 0.391, R2=0.02	BETA=-7.44, t(40.00)=-1.84, p=0.0737, pFDR=0.995, CI95%=-15.4 - 0.5, R2=0.012
Anterior Corona Radiata	AD	Finger Tapping	BETA=-2e+04, t(40.00)=-0.998, p=0.324, pFDR=1, CI95%=-5.93e+04 - 1.93e+04, R2=0.065	BETA=-0.0496, t(40.00)=-0.21, p=0.835, pFDR=1, CI95%=-0.513 - 0.413, R2=0.022	BETA=-7.11, t(40.00)=-1.75, p=0.087, pFDR=1, CI95%=-15 - 0.832, R2=0.0181
Superior Corona Radiata	AD	Finger Tapping	BETA=-1.53e+04, t(40.00)=-0.81, p=0.423, pFDR=1, CI95%=-5.22e+04 - 2.17e+04, R2=0.0707	BETA=-0.0555, t(40.00)=-0.232, p=0.818, pFDR=1, CI95%=-0.524 - 0.413, R2=0.0203	BETA=-7.42, t(40.00)=-1.83, p=0.074, pFDR=0.999, CI95%=-15.3 - 0.507, R2=0.0146
Posterior Corona Radiata	AD	Finger Tapping	BETA=-1.27e+04, t(40.00)=-0.674, p=0.504, pFDR=1, CI95%=-4.98e+04 - 2.43e+04, R2=0.0674	BETA=-0.0682, t(40.00)=-0.286, p=0.776, pFDR=1, CI95%=-0.536 - 0.399, R2=0.0209	BETA=-7.28, t(40.00)=-1.79, p=0.0813, pFDR=1, CI95%=-15.3 - 0.698, R2=0.0102
Posterior Thalamic Radiation	AD	Finger Tapping	BETA=-1.66e+04, t(40.00)=-0.963, p=0.341, pFDR=1, CI95%=-5.05e+04 - 1.72e+04, R2=0.0664	BETA=-0.031, t(40.00)=-0.128, p=0.899, pFDR=1, CI95%=-0.507 - 0.445, R2=0.0205	BETA=-7.18, t(40.00)=-1.77, p=0.0836, pFDR=1, CI95%=-15.1 - 0.75, R2=0.0197
Sagittal Stratum	AD	Finger Tapping	BETA=-1.53e+04, t(40.00)=-0.9, p=0.373, pFDR=1, CI95%=-4.87e+04 - 1.8e+04, R2=0.0709	BETA=-0.0568, t(40.00)=-0.24, p=0.812, pFDR=1, CI95%=-0.52 - 0.407, R2=0.018	BETA=-7.41, t(40.00)=-1.84, p=0.0736, pFDR=0.994, CI95%=-15.3 - 0.495, R2=0.0153
External Capsule	AD	Finger Tapping	BETA=-2.53e+04, t(40.00)=-1.05, p=0.3, pFDR=1, CI95%=-7.25e+04 - 2.19e+04, R2=0.0636	BETA=-0.0398, t(40.00)=-0.167, p=0.868, pFDR=1, CI95%=-0.506 - 0.426, R2=0.0243	BETA=-7.02, t(40.00)=-1.73, p=0.0906, pFDR=1, CI95%=-15 - 0.915, R2=0.0191
Cingulum - Cingulate	AD	Finger Tapping	BETA=-2.04e+04, t(40.00)=-0.836, p=0.408, pFDR=1, CI95%=-6.83e+04 - 2.75e+04, R2=0.0661	BETA=-0.0738, t(40.00)=-0.316, p=0.753, pFDR=1, CI95%=-0.531 - 0.383, R2=0.019	BETA=-7.19, t(40.00)=-1.77, p=0.0843, pFDR=1, CI95%=-15.2 - 0.769, R2=0.0155
Cingulum - Hippocampus	AD	Finger Tapping	BETA=-1.71e+03, t(40.00)=-0.0619, p=0.951, pFDR=1, CI95%=-5.6e+04 - 5.26e+04, R2=0.0723	BETA=-0.11, t(40.00)=-0.468, p=0.642, pFDR=1, CI95%=-0.569 - 0.35, R2=0.0216	BETA=-7.57, t(40.00)=-1.86, p=0.0706, pFDR=0.952, CI95%=-15.6 - 0.416, R2=0.00874
Superior Longitudinal Fasciculus	AD	Finger Tapping	BETA=-2.06e+04, t(40.00)=-1.07, p=0.293, pFDR=1, CI95%=-5.85e+04 - 1.73e+04, R2=0.0658	BETA=-0.0538, t(40.00)=-0.23, p=0.819, pFDR=1, CI95%=-0.512 - 0.405, R2=0.025	BETA=-7.13, t(40.00)=-1.77, p=0.0851, pFDR=1, CI95%=-15 - 0.786, R2=0.0226
Superior Frontooccipital Fasciculus	AD	Finger Tapping	BETA=-5.4e+03, t(40.00)=-0.278, p=0.783, pFDR=1, CI95%=-4.35e+04 - 3.27e+04, R2=0.0718	BETA=-0.0948, t(40.00)=-0.397, p=0.693, pFDR=1, CI95%=-0.563 - 0.373, R2=0.0232	BETA=-7.54, t(40.00)=-1.85, p=0.0716, pFDR=0.966, CI95%=-15.5 - 0.444, R2=0.0089
Uncinate Fasciculus	AD	Finger Tapping	BETA=2.41e+04, t(40.00)=0.909, p=0.369, pFDR=1, CI95%=-2.79e+04 - 7.62e+04, R2=0.0862	BETA=-0.152, t(40.00)=-0.653, p=0.517, pFDR=1, CI95%=-0.607 - 0.304, R2=0.0183	BETA=-8.47, t(40.00)=-2.04, p=0.0476, pFDR=1, CI95%=-16.6 - -0.348, R2=0.0146
Tapetum	AD	Finger Tapping	BETA=1.01e+03, t(40.00)=0.151, p=0.881, pFDR=1, CI95%=-1.21e+04 - 1.41e+04, R2=0.0719	BETA=-0.123, t(40.00)=-0.51, p=0.613, pFDR=1, CI95%=-0.597 - 0.35, R2=0.0216	BETA=-7.55, t(40.00)=-1.85, p=0.0715, pFDR=0.966, CI95%=-15.5 - 0.443, R2=0.00816
Cerebral WM	RD	Finger Tapping	BETA=-6.98e+04, t(39.00)=-2.04, p=0.0479, pFDR=0.647, CI95%=-1.37e+05 - -2.82e+03, R2=0.0878	BETA=0.109, t(39.00)=0.442, p=0.661, pFDR=1, CI95%=-0.375 - 0.593, R2=0.0528	BETA=-6.2, t(39.00)=-1.55, p=0.128, pFDR=1, CI95%=-14 - 1.61, R2=0.0101
Cerebellar WM	RD	Finger Tapping	BETA=-2.32e+04, t(39.00)=-0.601, p=0.552, pFDR=1, CI95%=-9.89e+04 - 5.25e+04, R2=0.0638	BETA=-0.09, t(39.00)=-0.383, p=0.704, pFDR=1, CI95%=-0.551 - 0.371, R2=0.0189	BETA=-7.18, t(39.00)=-1.72, p=0.0936, pFDR=1, CI95%=-15.4 - 1.01, R2=0.00981
Corpus Callosum - Genu	RD	Finger Tapping	BETA=-1.9e+04, t(39.00)=-1.03, p=0.31, pFDR=1, CI95%=-5.51e+04 - 1.71e+04, R2=0.0651	BETA=-0.00775, t(39.00)=-0.0308, p=0.976, pFDR=1, CI95%=-0.5 - 0.485, R2=0.0239	BETA=-7.13, t(39.00)=-1.74, p=0.0903, pFDR=1, CI95%=-15.2 - 0.916, R2=0.0166
Corpus Callosum - Body	RD	Finger Tapping	BETA=-4.03e+04, t(39.00)=-1.7, p=0.0963, pFDR=0.867, CI95%=-8.66e+04 - 6.05e+03, R2=0.0692	BETA=0.0678, t(39.00)=0.273, p=0.787, pFDR=1, CI95%=-0.42 - 0.555, R2=0.0628	BETA=-7.17, t(39.00)=-1.8, p=0.0804, pFDR=0.867, CI95%=-15 - 0.658, R2=0.0219
Corpus Callosum - Splenium	RD	Finger Tapping	BETA=-2.66e+04, t(39.00)=-1.23, p=0.227, pFDR=1, CI95%=-6.89e+04 - 1.58e+04, R2=0.0656	BETA=0.0628, t(39.00)=0.233, p=0.817, pFDR=1, CI95%=-0.464 - 0.59, R2=0.0336	BETA=-7.11, t(39.00)=-1.74, p=0.089, pFDR=1, CI95%=-15.1 - 0.878, R2=0.0278
Cerebral Peduncle	RD	Finger Tapping	BETA=-2.62e+04, t(39.00)=-1.2, p=0.237, pFDR=1, CI95%=-6.91e+04 - 1.66e+04, R2=0.075	BETA=0.0184, t(39.00)=0.0725, p=0.943, pFDR=1, CI95%=-0.478 - 0.515, R2=0.0322	BETA=-7.6, t(39.00)=-1.87, p=0.0683, pFDR=0.922, CI95%=-15.5 - 0.345, R2=0.0205
Corticospinal Tract	RD	Finger Tapping	BETA=-2.42e+04, t(39.00)=-1.48, p=0.147, pFDR=1, CI95%=-5.63e+04 - 7.9e+03, R2=0.0819	BETA=-0.0827, t(39.00)=-0.362, p=0.719, pFDR=1, CI95%=-0.531 - 0.365, R2=0.048	BETA=-7.9, t(39.00)=-1.97, p=0.0565, pFDR=0.762, CI95%=-15.8 - -0.0237, R2=0.0143
Medial Lemniscus	RD	Finger Tapping	BETA=-5.76e+03, t(39.00)=-0.58, p=0.565, pFDR=1, CI95%=-2.52e+04 - 1.37e+04, R2=0.0787	BETA=-0.0382, t(39.00)=-0.145, p=0.885, pFDR=1, CI95%=-0.554 - 0.478, R2=0.0214	BETA=-8, t(39.00)=-1.92, p=0.0617, pFDR=0.833, CI95%=-16.1 - 0.15, R2=0.0117
Pontine Crossing Tract	RD	Finger Tapping	BETA=-9.13e+03, t(39.00)=-0.468, p=0.642, pFDR=1, CI95%=-4.74e+04 - 2.91e+04, R2=0.0771	BETA=-0.0705, t(39.00)=-0.285, p=0.778, pFDR=1, CI95%=-0.556 - 0.415, R2=0.0159	BETA=-7.91, t(39.00)=-1.9, p=0.0645, pFDR=0.871, CI95%=-16.1 - 0.24, R2=0.012
Middle Cerebellar Peduncle	RD	Finger Tapping	BETA=-2.61e+04, t(39.00)=-1.09, p=0.282, pFDR=1, CI95%=-7.3e+04 - 2.08e+04, R2=0.069	BETA=-0.0895, t(39.00)=-0.387, p=0.701, pFDR=1, CI95%=-0.543 - 0.364, R2=0.0267	BETA=-7.31, t(39.00)=-1.79, p=0.0808, pFDR=1, CI95%=-15.3 - 0.683, R2=0.0119
Inferior Cerebellar Peduncle	RD	Finger Tapping	BETA=-2.16e+04, t(39.00)=-1.11, p=0.276, pFDR=1, CI95%=-5.99e+04 - 1.67e+04, R2=0.0761	BETA=-0.0072, t(39.00)=-0.029, p=0.977, pFDR=1, CI95%=-0.494 - 0.48, R2=0.0274	BETA=-7.68, t(39.00)=-1.89, p=0.0663, pFDR=0.894, CI95%=-15.6 - 0.286, R2=0.0154
Superior Cerebellar Peduncle	RD	Finger Tapping	BETA=-9.07e+03, t(39.00)=-0.854, p=0.399, pFDR=1, CI95%=-2.99e+04 - 1.17e+04, R2=0.0721	BETA=-0.0414, t(39.00)=-0.169, p=0.867, pFDR=1, CI95%=-0.522 - 0.439, R2=0.0217	BETA=-7.51, t(39.00)=-1.83, p=0.0742, pFDR=1, CI95%=-15.5 - 0.512, R2=0.0165
Anterior Limb Internal Capsule	RD	Finger Tapping	BETA=-1.29e+05, t(39.00)=-2.88, p=0.00636, pFDR=0.0858, CI95%=-2.16e+05 - -4.12e+04, R2=0.161	BETA=0.0225, t(39.00)=0.103, p=0.918, pFDR=1, CI95%=-0.404 - 0.449, R2=0.0147	BETA=-3.25, t(39.00)=-0.805, p=0.426, pFDR=1, CI95%=-11.2 - 4.67, R2=0.00287
Posterior Limb Internal Capsule	RD	Finger Tapping	BETA=-6.26e+04, t(39.00)=-1.46, p=0.153, pFDR=1, CI95%=-1.47e+05 - 2.15e+04, R2=0.0468	BETA=-0.126, t(39.00)=-0.55, p=0.585, pFDR=1, CI95%=-0.573 - 0.322, R2=0.0305	BETA=-5.11, t(39.00)=-1.17, p=0.25, pFDR=1, CI95%=-13.7 - 3.47, R2=0.00694
Retrolenticular Internal Capsule	RD	Finger Tapping	BETA=-7.51e+04, t(39.00)=-1.96, p=0.057, pFDR=0.769, CI95%=-1.5e+05 - -56.4, R2=0.0815	BETA=0.0301, t(39.00)=0.129, p=0.898, pFDR=1, CI95%=-0.429 - 0.49, R2=0.0346	BETA=-5.16, t(39.00)=-1.25, p=0.22, pFDR=1, CI95%=-13.3 - 2.95, R2=0.0152
Anterior Corona Radiata	RD	Finger Tapping	BETA=-4.38e+04, t(39.00)=-1.71, p=0.0946, pFDR=1, CI95%=-9.38e+04 - 6.29e+03, R2=0.0634	BETA=0.00819, t(39.00)=0.0347, p=0.973, pFDR=1, CI95%=-0.454 - 0.471, R2=0.0427	BETA=-5.74, t(39.00)=-1.39, p=0.173, pFDR=1, CI95%=-13.8 - 2.36, R2=0.00696
Superior Corona Radiata	RD	Finger Tapping	BETA=-9.27e+04, t(39.00)=-2.56, p=0.0146, pFDR=0.197, CI95%=-1.64e+05 - -2.17e+04, R2=0.131	BETA=0.0325, t(39.00)=0.145, p=0.885, pFDR=1, CI95%=-0.406 - 0.471, R2=0.0242	BETA=-4.2, t(39.00)=-1.04, p=0.307, pFDR=1, CI95%=-12.1 - 3.74, R2=0.0235
Posterior Corona Radiata	RD	Finger Tapping	BETA=-4.25e+04, t(39.00)=-1.56, p=0.128, pFDR=1, CI95%=-9.6e+04 - 1.1e+04, R2=0.0529	BETA=0.0332, t(39.00)=0.136, p=0.893, pFDR=1, CI95%=-0.447 - 0.513, R2=0.0344	BETA=-5.31, t(39.00)=-1.24, p=0.222, pFDR=1, CI95%=-13.7 - 3.07, R2=0.0121
Posterior Thalamic Radiation	RD	Finger Tapping	BETA=-3.53e+04, t(39.00)=-1.54, p=0.132, pFDR=1, CI95%=-8.03e+04 - 9.63e+03, R2=0.0628	BETA=0.036, t(39.00)=0.146, p=0.884, pFDR=1, CI95%=-0.446 - 0.518, R2=0.0519	BETA=-6.88, t(39.00)=-1.7, p=0.0964, pFDR=1, CI95%=-14.8 - 1.03, R2=0.0131
Sagittal Stratum	RD	Finger Tapping	BETA=-4.09e+04, t(39.00)=-1.52, p=0.136, pFDR=1, CI95%=-9.36e+04 - 1.18e+04, R2=0.0542	BETA=0.0371, t(39.00)=0.15, p=0.881, pFDR=1, CI95%=-0.447 - 0.521, R2=0.0508	BETA=-6.44, t(39.00)=-1.58, p=0.123, pFDR=1, CI95%=-14.5 - 1.57, R2=0.0154
External Capsule	RD	Finger Tapping	BETA=-1.04e+05, t(39.00)=-2.02, p=0.0502, pFDR=0.678, CI95%=-2.05e+05 - -3.11e+03, R2=0.0861	BETA=0.0814, t(39.00)=0.337, p=0.738, pFDR=1, CI95%=-0.393 - 0.556, R2=0.0441	BETA=-5.71, t(39.00)=-1.41, p=0.165, pFDR=1, CI95%=-13.6 - 2.21, R2=0.00699
Cingulum - Cingulate	RD	Finger Tapping	BETA=-5.26e+04, t(39.00)=-1.7, p=0.098, pFDR=0.882, CI95%=-1.13e+05 - 8.21e+03, R2=0.0688	BETA=0.0667, t(39.00)=0.268, p=0.79, pFDR=1, CI95%=-0.421 - 0.554, R2=0.0622	BETA=-7.15, t(39.00)=-1.79, p=0.0813, pFDR=0.882, CI95%=-15 - 0.681, R2=0.0135
Cingulum - Hippocampus	RD	Finger Tapping	BETA=-7.51e+04, t(39.00)=-1.98, p=0.0544, pFDR=0.735, CI95%=-1.49e+05 - -875, R2=0.0832	BETA=0.0878, t(39.00)=0.359, p=0.721, pFDR=1, CI95%=-0.391 - 0.567, R2=0.0555	BETA=-6.36, t(39.00)=-1.6, p=0.119, pFDR=1, CI95%=-14.2 - 1.45, R2=0.0172
Superior Longitudinal Fasciculus	RD	Finger Tapping	BETA=-6.19e+04, t(39.00)=-1.96, p=0.0575, pFDR=0.776, CI95%=-1.24e+05 - 86.4, R2=0.0812	BETA=0.0699, t(39.00)=0.29, p=0.774, pFDR=1, CI95%=-0.403 - 0.543, R2=0.059	BETA=-6.56, t(39.00)=-1.65, p=0.107, pFDR=0.966, CI95%=-14.4 - 1.24, R2=0.00731
Superior Frontooccipital Fasciculus	RD	Finger Tapping	BETA=-7.34e+04, t(39.00)=-2.31, p=0.026, pFDR=0.351, CI95%=-1.36e+05 - -1.12e+04, R2=0.11	BETA=-0.04, t(39.00)=-0.18, p=0.858, pFDR=1, CI95%=-0.474 - 0.394, R2=0.0289	BETA=-4.64, t(39.00)=-1.14, p=0.263, pFDR=1, CI95%=-12.6 - 3.36, R2=0.00908
Uncinate Fasciculus	RD	Finger Tapping	BETA=-6.89e+04, t(39.00)=-2.28, p=0.0283, pFDR=0.382, CI95%=-1.28e+05 - -9.6e+03, R2=0.107	BETA=0.0889, t(39.00)=0.376, p=0.709, pFDR=1, CI95%=-0.375 - 0.553, R2=0.0627	BETA=-6.64, t(39.00)=-1.7, p=0.0966, pFDR=0.869, CI95%=-14.3 - 1, R2=0.0158
Tapetum	RD	Finger Tapping	BETA=-4.14e+03, t(39.00)=-0.575, p=0.569, pFDR=1, CI95%=-1.83e+04 - 9.99e+03, R2=0.0771	BETA=-0.0574, t(39.00)=-0.23, p=0.82, pFDR=1, CI95%=-0.547 - 0.432, R2=0.0246	BETA=-7.86, t(39.00)=-1.9, p=0.0644, pFDR=0.87, CI95%=-16 - 0.235, R2=0.0118
Cerebral WM	FA	Grip Strength	BETA=329, t(39.00)=3.48, p=0.00125, pFDR=0.0336, CI95%=144 - 515, R2=0.218	BETA=0.269, t(39.00)=0.937, p=0.354, pFDR=1, CI95%=-0.294 - 0.832, R2=0.096	BETA=-4.35, t(39.00)=-0.989, p=0.329, pFDR=1, CI95%=-13 - 4.27, R2=0.0221
Cerebellar WM	FA	Grip Strength	BETA=22.4, t(39.00)=0.292, p=0.771, pFDR=1, CI95%=-128 - 173, R2=0.159	BETA=-0.248, t(39.00)=-0.883, p=0.383, pFDR=1, CI95%=-0.798 - 0.302, R2=0.0487	BETA=-7.36, t(39.00)=-1.49, p=0.144, pFDR=1, CI95%=-17 - 2.32, R2=0.0177
Corpus Callosum - Genu	FA	Grip Strength	BETA=71.1, t(39.00)=2.37, p=0.0229, pFDR=0.309, CI95%=12.3 - 130, R2=0.138	BETA=0.0383, t(39.00)=0.132, p=0.895, pFDR=1, CI95%=-0.529 - 0.606, R2=0.115	BETA=-8.26, t(39.00)=-1.79, p=0.082, pFDR=0.738, CI95%=-17.3 - 0.807, R2=0.0685
Corpus Callosum - Body	FA	Grip Strength	BETA=80.4, t(39.00)=1.87, p=0.0688, pFDR=0.929, CI95%=-3.8 - 165, R2=0.172	BETA=-0.044, t(39.00)=-0.151, p=0.88, pFDR=1, CI95%=-0.614 - 0.526, R2=0.0748	BETA=-7.68, t(39.00)=-1.62, p=0.112, pFDR=1, CI95%=-16.9 - 1.59, R2=0.0574
Corpus Callosum - Splenium	FA	Grip Strength	BETA=24.5, t(39.00)=0.592, p=0.557, pFDR=1, CI95%=-56.7 - 106, R2=0.179	BETA=-0.154, t(39.00)=-0.471, p=0.64, pFDR=1, CI95%=-0.794 - 0.486, R2=0.047	BETA=-7.21, t(39.00)=-1.46, p=0.152, pFDR=1, CI95%=-16.9 - 2.45, R2=0.00801
Cerebral Peduncle	FA	Grip Strength	BETA=31, t(39.00)=0.539, p=0.593, pFDR=1, CI95%=-81.7 - 144, R2=0.15	BETA=-0.159, t(39.00)=-0.479, p=0.634, pFDR=1, CI95%=-0.807 - 0.49, R2=0.0531	BETA=-7.7, t(39.00)=-1.56, p=0.127, pFDR=1, CI95%=-17.4 - 1.98, R2=0.00666
Corticospinal Tract	FA	Grip Strength	BETA=2.45, t(39.00)=0.0525, p=0.958, pFDR=1, CI95%=-89.2 - 94.1, R2=0.131	BETA=-0.25, t(39.00)=-0.864, p=0.393, pFDR=1, CI95%=-0.818 - 0.317, R2=0.0491	BETA=-7.49, t(39.00)=-1.5, p=0.143, pFDR=1, CI95%=-17.3 - 2.32, R2=0.0169
Medial Lemniscus	FA	Grip Strength	BETA=21.7, t(39.00)=0.579, p=0.566, pFDR=1, CI95%=-51.7 - 95, R2=0.139	BETA=-0.193, t(39.00)=-0.648, p=0.521, pFDR=1, CI95%=-0.777 - 0.391, R2=0.0549	BETA=-7.89, t(39.00)=-1.59, p=0.121, pFDR=1, CI95%=-17.6 - 1.85, R2=0.00959
Pontine Crossing Tract	FA	Grip Strength	BETA=-19.4, t(39.00)=-0.477, p=0.636, pFDR=1, CI95%=-99.3 - 60.4, R2=0.178	BETA=-0.269, t(39.00)=-0.959, p=0.344, pFDR=1, CI95%=-0.82 - 0.281, R2=0.0513	BETA=-7.53, t(39.00)=-1.53, p=0.134, pFDR=1, CI95%=-17.2 - 2.11, R2=0.0208
Middle Cerebellar Peduncle	FA	Grip Strength	BETA=29.5, t(39.00)=0.488, p=0.628, pFDR=1, CI95%=-89 - 148, R2=0.157	BETA=-0.242, t(39.00)=-0.864, p=0.393, pFDR=1, CI95%=-0.791 - 0.307, R2=0.0477	BETA=-7.27, t(39.00)=-1.47, p=0.149, pFDR=1, CI95%=-16.9 - 2.4, R2=0.0169
Inferior Cerebellar Peduncle	FA	Grip Strength	BETA=76.3, t(39.00)=1.49, p=0.145, pFDR=1, CI95%=-24.3 - 177, R2=0.143	BETA=-0.217, t(39.00)=-0.792, p=0.433, pFDR=1, CI95%=-0.753 - 0.32, R2=0.0485	BETA=-6.64, t(39.00)=-1.37, p=0.177, pFDR=1, CI95%=-16.1 - 2.83, R2=0.0417
Superior Cerebellar Peduncle	FA	Grip Strength	BETA=37.6, t(39.00)=0.993, p=0.327, pFDR=1, CI95%=-36.6 - 112, R2=0.132	BETA=-0.153, t(39.00)=-0.521, p=0.605, pFDR=1, CI95%=-0.731 - 0.424, R2=0.0551	BETA=-7.76, t(39.00)=-1.59, p=0.12, pFDR=1, CI95%=-17.3 - 1.8, R2=0.0222
Anterior Limb Internal Capsule	FA	Grip Strength	BETA=152, t(36.77)=2.48, p=0.0179, pFDR=0.484, CI95%=31.9 - 273, R2=0.124	BETA=-0.228, t(37.88)=-0.872, p=0.389, pFDR=1, CI95%=-0.739 - 0.284, R2=0.0427	BETA=-2.02, t(33.67)=-0.397, p=0.694, pFDR=1, CI95%=-12 - 7.97, R2=0.0173
Posterior Limb Internal Capsule	FA	Grip Strength	BETA=77.7, t(39.00)=1.3, p=0.2, pFDR=1, CI95%=-39.1 - 194, R2=0.0941	BETA=-0.311, t(39.00)=-1.12, p=0.27, pFDR=1, CI95%=-0.854 - 0.233, R2=0.0378	BETA=-3.85, t(39.00)=-0.693, p=0.493, pFDR=1, CI95%=-14.8 - 7.05, R2=0.0281
Retrolenticular Internal Capsule	FA	Grip Strength	BETA=139, t(38.35)=1.95, p=0.0591, pFDR=0.798, CI95%=-1.04 - 279, R2=0.152	BETA=-0.145, t(37.51)=-0.531, p=0.598, pFDR=1, CI95%=-0.682 - 0.391, R2=0.0804	BETA=-3.97, t(35.78)=-0.788, p=0.436, pFDR=1, CI95%=-13.9 - 5.91, R2=0.0159
Anterior Corona Radiata	FA	Grip Strength	BETA=170, t(39.00)=3.32, p=0.00197, pFDR=0.0531, CI95%=69.6 - 270, R2=0.203	BETA=-0.0425, t(39.00)=-0.166, p=0.869, pFDR=1, CI95%=-0.543 - 0.458, R2=0.0731	BETA=-3.62, t(39.00)=-0.803, p=0.427, pFDR=1, CI95%=-12.5 - 5.21, R2=0.0149
Superior Corona Radiata	FA	Grip Strength	BETA=169, t(39.00)=2.41, p=0.021, pFDR=0.283, CI95%=31.4 - 307, R2=0.207	BETA=-0.214, t(39.00)=-0.817, p=0.419, pFDR=1, CI95%=-0.727 - 0.299, R2=0.118	BETA=-3.28, t(39.00)=-0.666, p=0.509, pFDR=1, CI95%=-12.9 - 6.36, R2=0.0384
Posterior Corona Radiata	FA	Grip Strength	BETA=112, t(39.00)=1.84, p=0.0737, pFDR=0.995, CI95%=-7.46 - 232, R2=0.127	BETA=-0.0806, t(39.00)=-0.283, p=0.779, pFDR=1, CI95%=-0.639 - 0.477, R2=0.0723	BETA=-3.62, t(39.00)=-0.699, p=0.488, pFDR=1, CI95%=-13.8 - 6.52, R2=0.012
Posterior Thalamic Radiation	FA	Grip Strength	BETA=79.6, t(39.00)=1.52, p=0.136, pFDR=1, CI95%=-22.9 - 182, R2=0.143	BETA=-0.123, t(39.00)=-0.433, p=0.667, pFDR=1, CI95%=-0.683 - 0.436, R2=0.0508	BETA=-6.12, t(39.00)=-1.26, p=0.216, pFDR=1, CI95%=-15.7 - 3.42, R2=0.0352
Sagittal Stratum	FA	Grip Strength	BETA=103, t(36.09)=1.7, p=0.0986, pFDR=1, CI95%=-16 - 222, R2=0.172	BETA=-0.115, t(35.51)=-0.405, p=0.688, pFDR=1, CI95%=-0.67 - 0.44, R2=0.0623	BETA=-5.06, t(32.59)=-1.02, p=0.317, pFDR=1, CI95%=-14.8 - 4.69, R2=0.0234
External Capsule	FA	Grip Strength	BETA=182, t(39.00)=2.27, p=0.0285, pFDR=0.769, CI95%=25.2 - 339, R2=0.107	BETA=-0.224, t(39.00)=-0.85, p=0.401, pFDR=1, CI95%=-0.74 - 0.292, R2=0.0764	BETA=-6.41, t(39.00)=-1.38, p=0.177, pFDR=1, CI95%=-15.5 - 2.72, R2=0.0418
Cingulum - Cingulate	FA	Grip Strength	BETA=74, t(39.00)=2.12, p=0.0407, pFDR=0.549, CI95%=5.5 - 142, R2=0.171	BETA=-0.0689, t(39.00)=-0.247, p=0.806, pFDR=1, CI95%=-0.616 - 0.478, R2=0.0937	BETA=-8.56, t(39.00)=-1.82, p=0.0763, pFDR=0.687, CI95%=-17.8 - 0.654, R2=0.0711
Cingulum - Hippocampus	FA	Grip Strength	BETA=214, t(39.00)=3.26, p=0.00232, pFDR=0.0574, CI95%=85.4 - 343, R2=0.197	BETA=0.0241, t(39.00)=0.0919, p=0.927, pFDR=1, CI95%=-0.49 - 0.538, R2=0.175	BETA=-5.3, t(39.00)=-1.2, p=0.238, pFDR=1, CI95%=-14 - 3.37, R2=0.0321
Superior Longitudinal Fasciculus	FA	Grip Strength	BETA=103, t(39.00)=1.56, p=0.127, pFDR=1, CI95%=-26.2 - 232, R2=0.0981	BETA=-0.0491, t(39.00)=-0.163, p=0.871, pFDR=1, CI95%=-0.641 - 0.542, R2=0.0532	BETA=-7.2, t(39.00)=-1.5, p=0.141, pFDR=1, CI95%=-16.6 - 2.18, R2=0.0496
Superior Frontooccipital Fasciculus	FA	Grip Strength	BETA=99.5, t(39.00)=2.17, p=0.0363, pFDR=0.49, CI95%=9.56 - 189, R2=0.122	BETA=-0.292, t(39.00)=-1.1, p=0.277, pFDR=1, CI95%=-0.812 - 0.227, R2=0.0979	BETA=-3.5, t(39.00)=-0.699, p=0.489, pFDR=1, CI95%=-13.3 - 6.31, R2=0.0273
Uncinate Fasciculus	FA	Grip Strength	BETA=58, t(39.00)=1.69, p=0.0994, pFDR=1, CI95%=-9.34 - 125, R2=0.0878	BETA=-0.136, t(39.00)=-0.487, p=0.629, pFDR=1, CI95%=-0.683 - 0.411, R2=0.0617	BETA=-7.33, t(39.00)=-1.54, p=0.132, pFDR=1, CI95%=-16.7 - 2.01, R2=0.0518
Tapetum	FA	Grip Strength	BETA=38.8, t(39.00)=1.04, p=0.305, pFDR=1, CI95%=-34.3 - 112, R2=0.183	BETA=-0.14, t(39.00)=-0.469, p=0.641, pFDR=1, CI95%=-0.722 - 0.443, R2=0.0494	BETA=-7.31, t(39.00)=-1.5, p=0.141, pFDR=1, CI95%=-16.8 - 2.23, R2=0.0243
Cerebral WM	AD	Grip Strength	BETA=-1.74e+04, t(40.00)=-0.583, p=0.563, pFDR=1, CI95%=-7.58e+04 - 4.11e+04, R2=0.166	BETA=-0.214, t(40.00)=-0.743, p=0.462, pFDR=1, CI95%=-0.779 - 0.351, R2=0.0455	BETA=-7.07, t(40.00)=-1.45, p=0.154, pFDR=1, CI95%=-16.6 - 2.47, R2=0.0123
Cerebellar WM	AD	Grip Strength	BETA=-1.28e+04, t(40.00)=-0.455, p=0.651, pFDR=1, CI95%=-6.77e+04 - 4.22e+04, R2=0.172	BETA=-0.259, t(40.00)=-0.939, p=0.353, pFDR=1, CI95%=-0.799 - 0.282, R2=0.0415	BETA=-6.87, t(40.00)=-1.38, p=0.174, pFDR=1, CI95%=-16.6 - 2.85, R2=0.0195
Corpus Callosum - Genu	AD	Grip Strength	BETA=6.8e+03, t(40.00)=0.442, p=0.661, pFDR=1, CI95%=-2.34e+04 - 3.7e+04, R2=0.172	BETA=-0.275, t(40.00)=-0.994, p=0.326, pFDR=1, CI95%=-0.816 - 0.267, R2=0.0517	BETA=-7.65, t(40.00)=-1.55, p=0.128, pFDR=1, CI95%=-17.3 - 2, R2=0.0218
Corpus Callosum - Body	AD	Grip Strength	BETA=-2.3e+04, t(40.00)=-0.991, p=0.328, pFDR=1, CI95%=-6.85e+04 - 2.25e+04, R2=0.177	BETA=-0.201, t(40.00)=-0.716, p=0.478, pFDR=1, CI95%=-0.75 - 0.349, R2=0.0423	BETA=-6.78, t(40.00)=-1.4, p=0.169, pFDR=1, CI95%=-16.3 - 2.72, R2=0.0217
Corpus Callosum - Splenium	AD	Grip Strength	BETA=-2.4e+04, t(40.00)=-1.31, p=0.198, pFDR=1, CI95%=-6.01e+04 - 1.2e+04, R2=0.168	BETA=-0.197, t(40.00)=-0.715, p=0.479, pFDR=1, CI95%=-0.736 - 0.343, R2=0.0499	BETA=-7.28, t(40.00)=-1.53, p=0.135, pFDR=1, CI95%=-16.6 - 2.08, R2=0.0372
Cerebral Peduncle	AD	Grip Strength	BETA=1.24e+04, t(40.00)=0.716, p=0.478, pFDR=1, CI95%=-2.15e+04 - 4.62e+04, R2=0.174	BETA=-0.269, t(40.00)=-0.979, p=0.333, pFDR=1, CI95%=-0.807 - 0.269, R2=0.0522	BETA=-7.58, t(40.00)=-1.56, p=0.126, pFDR=1, CI95%=-17.1 - 1.94, R2=0.0212
Corticospinal Tract	AD	Grip Strength	BETA=-5.86e+03, t(40.00)=-0.417, p=0.679, pFDR=1, CI95%=-3.34e+04 - 2.17e+04, R2=0.165	BETA=-0.26, t(40.00)=-0.941, p=0.352, pFDR=1, CI95%=-0.8 - 0.281, R2=0.0503	BETA=-7.47, t(40.00)=-1.53, p=0.134, pFDR=1, CI95%=-17 - 2.09, R2=0.0196
Medial Lemniscus	AD	Grip Strength	BETA=-160, t(40.00)=-0.0166, p=0.987, pFDR=1, CI95%=-1.9e+04 - 1.87e+04, R2=0.17	BETA=-0.262, t(40.00)=-0.847, p=0.402, pFDR=1, CI95%=-0.87 - 0.345, R2=0.0476	BETA=-7.33, t(40.00)=-1.49, p=0.145, pFDR=1, CI95%=-17 - 2.32, R2=0.0159
Pontine Crossing Tract	AD	Grip Strength	BETA=671, t(40.00)=0.0546, p=0.957, pFDR=1, CI95%=-2.34e+04 - 2.47e+04, R2=0.168	BETA=-0.271, t(40.00)=-0.911, p=0.368, pFDR=1, CI95%=-0.853 - 0.312, R2=0.0456	BETA=-7.26, t(40.00)=-1.45, p=0.154, pFDR=1, CI95%=-17 - 2.52, R2=0.0184
Middle Cerebellar Peduncle	AD	Grip Strength	BETA=-8.08e+03, t(40.00)=-0.376, p=0.709, pFDR=1, CI95%=-5.02e+04 - 3.4e+04, R2=0.158	BETA=-0.266, t(40.00)=-0.965, p=0.34, pFDR=1, CI95%=-0.806 - 0.274, R2=0.0442	BETA=-7.04, t(40.00)=-1.43, p=0.16, pFDR=1, CI95%=-16.7 - 2.6, R2=0.0206
Inferior Cerebellar Peduncle	AD	Grip Strength	BETA=2.07e+03, t(40.00)=0.124, p=0.902, pFDR=1, CI95%=-3.08e+04 - 3.5e+04, R2=0.172	BETA=-0.277, t(40.00)=-0.942, p=0.352, pFDR=1, CI95%=-0.854 - 0.3, R2=0.048	BETA=-7.29, t(40.00)=-1.49, p=0.143, pFDR=1, CI95%=-16.9 - 2.27, R2=0.0196
Superior Cerebellar Peduncle	AD	Grip Strength	BETA=2.39e+03, t(40.00)=0.26, p=0.796, pFDR=1, CI95%=-1.57e+04 - 2.04e+04, R2=0.152	BETA=-0.278, t(40.00)=-0.991, p=0.328, pFDR=1, CI95%=-0.829 - 0.272, R2=0.049	BETA=-7.36, t(40.00)=-1.51, p=0.139, pFDR=1, CI95%=-16.9 - 2.19, R2=0.0217
Anterior Limb Internal Capsule	AD	Grip Strength	BETA=2.87e+04, t(40.00)=0.859, p=0.395, pFDR=1, CI95%=-3.68e+04 - 9.42e+04, R2=0.133	BETA=-0.336, t(40.00)=-1.17, p=0.247, pFDR=1, CI95%=-0.896 - 0.225, R2=0.0479	BETA=-7.21, t(40.00)=-1.49, p=0.144, pFDR=1, CI95%=-16.7 - 2.26, R2=0.0302
Posterior Limb Internal Capsule	AD	Grip Strength	BETA=6.48e+03, t(40.00)=0.253, p=0.802, pFDR=1, CI95%=-4.38e+04 - 5.67e+04, R2=0.161	BETA=-0.281, t(40.00)=-0.992, p=0.327, pFDR=1, CI95%=-0.837 - 0.275, R2=0.0455	BETA=-7.14, t(40.00)=-1.45, p=0.154, pFDR=1, CI95%=-16.8 - 2.49, R2=0.0217
Retrolenticular Internal Capsule	AD	Grip Strength	BETA=2.6e+03, t(40.00)=0.12, p=0.905, pFDR=1, CI95%=-4e+04 - 4.52e+04, R2=0.172	BETA=-0.273, t(40.00)=-0.959, p=0.343, pFDR=1, CI95%=-0.83 - 0.285, R2=0.0487	BETA=-7.35, t(40.00)=-1.51, p=0.14, pFDR=1, CI95%=-16.9 - 2.22, R2=0.0204
Anterior Corona Radiata	AD	Grip Strength	BETA=-3.21e+03, t(40.00)=-0.132, p=0.896, pFDR=1, CI95%=-5.08e+04 - 4.44e+04, R2=0.17	BETA=-0.255, t(40.00)=-0.889, p=0.379, pFDR=1, CI95%=-0.816 - 0.307, R2=0.0468	BETA=-7.24, t(40.00)=-1.47, p=0.148, pFDR=1, CI95%=-16.9 - 2.38, R2=0.0175
Superior Corona Radiata	AD	Grip Strength	BETA=2.36e+03, t(40.00)=0.104, p=0.918, pFDR=1, CI95%=-4.22e+04 - 4.7e+04, R2=0.172	BETA=-0.273, t(40.00)=-0.947, p=0.349, pFDR=1, CI95%=-0.839 - 0.293, R2=0.0487	BETA=-7.34, t(40.00)=-1.5, p=0.14, pFDR=1, CI95%=-16.9 - 2.22, R2=0.0199
Posterior Corona Radiata	AD	Grip Strength	BETA=9.17e+03, t(40.00)=0.404, p=0.689, pFDR=1, CI95%=-3.54e+04 - 5.37e+04, R2=0.174	BETA=-0.296, t(40.00)=-1.03, p=0.307, pFDR=1, CI95%=-0.858 - 0.265, R2=0.0508	BETA=-7.54, t(40.00)=-1.54, p=0.131, pFDR=1, CI95%=-17.1 - 2.06, R2=0.0236
Posterior Thalamic Radiation	AD	Grip Strength	BETA=9.41e+03, t(40.00)=0.451, p=0.654, pFDR=1, CI95%=-3.15e+04 - 5.03e+04, R2=0.175	BETA=-0.311, t(40.00)=-1.06, p=0.297, pFDR=1, CI95%=-0.886 - 0.265, R2=0.0511	BETA=-7.55, t(40.00)=-1.54, p=0.13, pFDR=1, CI95%=-17.1 - 2.03, R2=0.0246
Sagittal Stratum	AD	Grip Strength	BETA=-180, t(40.00)=-0.00873, p=0.993, pFDR=1, CI95%=-4.06e+04 - 4.02e+04, R2=0.167	BETA=-0.264, t(40.00)=-0.923, p=0.362, pFDR=1, CI95%=-0.825 - 0.297, R2=0.0483	BETA=-7.31, t(40.00)=-1.5, p=0.142, pFDR=1, CI95%=-16.9 - 2.25, R2=0.0189
External Capsule	AD	Grip Strength	BETA=-5.44, t(40.00)=-0.000186, p=1, pFDR=1, CI95%=-5.73e+04 - 5.73e+04, R2=0.171	BETA=-0.265, t(40.00)=-0.917, p=0.365, pFDR=1, CI95%=-0.83 - 0.301, R2=0.0476	BETA=-7.32, t(40.00)=-1.49, p=0.145, pFDR=1, CI95%=-17 - 2.32, R2=0.0186
Cingulum - Cingulate	AD	Grip Strength	BETA=4.26e+03, t(40.00)=0.145, p=0.886, pFDR=1, CI95%=-5.35e+04 - 6.21e+04, R2=0.172	BETA=-0.273, t(40.00)=-0.968, p=0.339, pFDR=1, CI95%=-0.825 - 0.279, R2=0.0489	BETA=-7.4, t(40.00)=-1.51, p=0.139, pFDR=1, CI95%=-17 - 2.22, R2=0.0207
Cingulum - Hippocampus	AD	Grip Strength	BETA=-1.49e+04, t(40.00)=-0.451, p=0.655, pFDR=1, CI95%=-7.98e+04 - 4.99e+04, R2=0.169	BETA=-0.242, t(40.00)=-0.864, p=0.393, pFDR=1, CI95%=-0.791 - 0.307, R2=0.0469	BETA=-7.19, t(40.00)=-1.48, p=0.148, pFDR=1, CI95%=-16.7 - 2.36, R2=0.0166
Superior Longitudinal Fasciculus	AD	Grip Strength	BETA=-8.7e+03, t(40.00)=-0.371, p=0.712, pFDR=1, CI95%=-5.46e+04 - 3.72e+04, R2=0.173	BETA=-0.24, t(40.00)=-0.846, p=0.403, pFDR=1, CI95%=-0.796 - 0.316, R2=0.0456	BETA=-7.12, t(40.00)=-1.45, p=0.153, pFDR=1, CI95%=-16.7 - 2.47, R2=0.0159
Superior Frontooccipital Fasciculus	AD	Grip Strength	BETA=1.56e+04, t(40.00)=0.674, p=0.504, pFDR=1, CI95%=-2.98e+04 - 6.11e+04, R2=0.162	BETA=-0.315, t(40.00)=-1.11, p=0.275, pFDR=1, CI95%=-0.873 - 0.243, R2=0.0509	BETA=-7.47, t(40.00)=-1.54, p=0.131, pFDR=1, CI95%=-17 - 2.04, R2=0.027
Uncinate Fasciculus	AD	Grip Strength	BETA=4.05e+04, t(40.00)=1.29, p=0.206, pFDR=1, CI95%=-2.12e+04 - 1.02e+05, R2=0.149	BETA=-0.331, t(40.00)=-1.2, p=0.237, pFDR=1, CI95%=-0.871 - 0.209, R2=0.0675	BETA=-8.79, t(40.00)=-1.79, p=0.0811, pFDR=1, CI95%=-18.4 - 0.837, R2=0.036
Tapetum	AD	Grip Strength	BETA=4.64e+03, t(40.00)=0.582, p=0.564, pFDR=1, CI95%=-1.1e+04 - 2.03e+04, R2=0.171	BETA=-0.315, t(40.00)=-1.09, p=0.281, pFDR=1, CI95%=-0.879 - 0.25, R2=0.0463	BETA=-7.13, t(40.00)=-1.47, p=0.151, pFDR=1, CI95%=-16.7 - 2.4, R2=0.0262
Cerebral WM	RD	Grip Strength	BETA=-7.23e+04, t(39.00)=-1.75, p=0.0887, pFDR=0.799, CI95%=-1.53e+05 - 8.87e+03, R2=0.152	BETA=-0.0286, t(39.00)=-0.0958, p=0.924, pFDR=1, CI95%=-0.615 - 0.557, R2=0.0657	BETA=-5.96, t(39.00)=-1.24, p=0.224, pFDR=1, CI95%=-15.4 - 3.5, R2=0.034
Cerebellar WM	RD	Grip Strength	BETA=-8.92e+03, t(39.00)=-0.192, p=0.848, pFDR=1, CI95%=-9.98e+04 - 8.19e+04, R2=0.17	BETA=-0.247, t(39.00)=-0.875, p=0.387, pFDR=1, CI95%=-0.8 - 0.306, R2=0.0463	BETA=-7.27, t(39.00)=-1.45, p=0.155, pFDR=1, CI95%=-17.1 - 2.55, R2=0.0174
Corpus Callosum - Genu	RD	Grip Strength	BETA=-2.87e+04, t(39.00)=-1.32, p=0.196, pFDR=1, CI95%=-7.15e+04 - 1.41e+04, R2=0.161	BETA=-0.101, t(39.00)=-0.34, p=0.736, pFDR=1, CI95%=-0.685 - 0.482, R2=0.0417	BETA=-6.68, t(39.00)=-1.37, p=0.177, pFDR=1, CI95%=-16.2 - 2.85, R2=0.0384
Corpus Callosum - Body	RD	Grip Strength	BETA=-5.74e+04, t(39.00)=-2.07, p=0.0455, pFDR=0.41, CI95%=-1.12e+05 - -2.94e+03, R2=0.185	BETA=-0.0024, t(39.00)=-0.0082, p=0.993, pFDR=1, CI95%=-0.576 - 0.571, R2=0.0896	BETA=-6.78, t(39.00)=-1.44, p=0.157, pFDR=1, CI95%=-16 - 2.42, R2=0.0459
Corpus Callosum - Splenium	RD	Grip Strength	BETA=-2.9e+04, t(39.00)=-1.12, p=0.27, pFDR=1, CI95%=-7.98e+04 - 2.18e+04, R2=0.187	BETA=-0.0667, t(39.00)=-0.207, p=0.837, pFDR=1, CI95%=-0.699 - 0.565, R2=0.0437	BETA=-6.87, t(39.00)=-1.41, p=0.167, pFDR=1, CI95%=-16.4 - 2.7, R2=0.0281
Cerebral Peduncle	RD	Grip Strength	BETA=231, t(39.00)=0.00867, p=0.993, pFDR=1, CI95%=-5.19e+04 - 5.24e+04, R2=0.173	BETA=-0.256, t(39.00)=-0.829, p=0.412, pFDR=1, CI95%=-0.86 - 0.349, R2=0.05	BETA=-7.45, t(39.00)=-1.51, p=0.139, pFDR=1, CI95%=-17.1 - 2.22, R2=0.0156
Corticospinal Tract	RD	Grip Strength	BETA=-1.46e+04, t(39.00)=-0.728, p=0.471, pFDR=1, CI95%=-5.37e+04 - 2.46e+04, R2=0.132	BETA=-0.239, t(39.00)=-0.856, p=0.397, pFDR=1, CI95%=-0.785 - 0.308, R2=0.0526	BETA=-7.61, t(39.00)=-1.55, p=0.129, pFDR=1, CI95%=-17.2 - 2, R2=0.0166
Medial Lemniscus	RD	Grip Strength	BETA=-3.71e+03, t(39.00)=-0.312, p=0.757, pFDR=1, CI95%=-2.7e+04 - 1.96e+04, R2=0.174	BETA=-0.209, t(39.00)=-0.662, p=0.512, pFDR=1, CI95%=-0.827 - 0.41, R2=0.052	BETA=-7.68, t(39.00)=-1.54, p=0.131, pFDR=1, CI95%=-17.5 - 2.09, R2=0.01
Pontine Crossing Tract	RD	Grip Strength	BETA=8.47e+03, t(39.00)=0.363, p=0.719, pFDR=1, CI95%=-3.73e+04 - 5.42e+04, R2=0.174	BETA=-0.29, t(39.00)=-0.979, p=0.334, pFDR=1, CI95%=-0.871 - 0.291, R2=0.046	BETA=-7.19, t(39.00)=-1.45, p=0.156, pFDR=1, CI95%=-16.9 - 2.56, R2=0.0216
Middle Cerebellar Peduncle	RD	Grip Strength	BETA=-1.67e+04, t(39.00)=-0.577, p=0.567, pFDR=1, CI95%=-7.34e+04 - 4e+04, R2=0.155	BETA=-0.242, t(39.00)=-0.865, p=0.392, pFDR=1, CI95%=-0.79 - 0.306, R2=0.0475	BETA=-7.24, t(39.00)=-1.47, p=0.15, pFDR=1, CI95%=-16.9 - 2.41, R2=0.017
Inferior Cerebellar Peduncle	RD	Grip Strength	BETA=-2.21e+04, t(39.00)=-0.942, p=0.352, pFDR=1, CI95%=-6.8e+04 - 2.39e+04, R2=0.16	BETA=-0.15, t(39.00)=-0.505, p=0.617, pFDR=1, CI95%=-0.734 - 0.434, R2=0.0517	BETA=-7.5, t(39.00)=-1.54, p=0.132, pFDR=1, CI95%=-17.1 - 2.06, R2=0.02
Superior Cerebellar Peduncle	RD	Grip Strength	BETA=-8.94e+03, t(39.00)=-0.702, p=0.487, pFDR=1, CI95%=-3.39e+04 - 1.6e+04, R2=0.175	BETA=-0.188, t(39.00)=-0.639, p=0.527, pFDR=1, CI95%=-0.764 - 0.388, R2=0.0489	BETA=-7.33, t(39.00)=-1.49, p=0.143, pFDR=1, CI95%=-16.9 - 2.29, R2=0.0112
Anterior Limb Internal Capsule	RD	Grip Strength	BETA=-1.18e+05, t(39.00)=-2.11, p=0.0411, pFDR=0.37, CI95%=-2.27e+05 - -8.5e+03, R2=0.102	BETA=-0.134, t(39.00)=-0.495, p=0.623, pFDR=1, CI95%=-0.666 - 0.397, R2=0.0934	BETA=-3.45, t(39.00)=-0.684, p=0.498, pFDR=1, CI95%=-13.3 - 6.44, R2=0.0107
Posterior Limb Internal Capsule	RD	Grip Strength	BETA=-6.14e+04, t(39.00)=-1.19, p=0.243, pFDR=1, CI95%=-1.63e+05 - 4.01e+04, R2=0.127	BETA=-0.271, t(39.00)=-0.983, p=0.331, pFDR=1, CI95%=-0.81 - 0.269, R2=0.0314	BETA=-4.97, t(39.00)=-0.943, p=0.352, pFDR=1, CI95%=-15.3 - 5.37, R2=0.0218
Retrolenticular Internal Capsule	RD	Grip Strength	BETA=-5.4e+04, t(39.00)=-1.14, p=0.26, pFDR=1, CI95%=-1.46e+05 - 3.85e+04, R2=0.166	BETA=-0.154, t(39.00)=-0.535, p=0.596, pFDR=1, CI95%=-0.721 - 0.412, R2=0.0293	BETA=-5.67, t(39.00)=-1.11, p=0.273, pFDR=1, CI95%=-15.7 - 4.32, R2=0.0278
Anterior Corona Radiata	RD	Grip Strength	BETA=-5.24e+04, t(39.00)=-1.72, p=0.0936, pFDR=0.843, CI95%=-1.12e+05 - 7.36e+03, R2=0.134	BETA=-0.114, t(39.00)=-0.404, p=0.688, pFDR=1, CI95%=-0.667 - 0.439, R2=0.0638	BETA=-5.18, t(39.00)=-1.05, p=0.3, pFDR=1, CI95%=-14.9 - 4.49, R2=0.0248
Superior Corona Radiata	RD	Grip Strength	BETA=-5.67e+04, t(39.00)=-1.23, p=0.224, pFDR=1, CI95%=-1.47e+05 - 3.33e+04, R2=0.178	BETA=-0.168, t(39.00)=-0.592, p=0.557, pFDR=1, CI95%=-0.723 - 0.388, R2=0.034	BETA=-5.35, t(39.00)=-1.04, p=0.304, pFDR=1, CI95%=-15.4 - 4.71, R2=0.0244
Posterior Corona Radiata	RD	Grip Strength	BETA=-3.29e+04, t(39.00)=-0.992, p=0.327, pFDR=1, CI95%=-9.8e+04 - 3.21e+04, R2=0.157	BETA=-0.144, t(39.00)=-0.484, p=0.631, pFDR=1, CI95%=-0.728 - 0.44, R2=0.0265	BETA=-5.65, t(39.00)=-1.09, p=0.284, pFDR=1, CI95%=-15.8 - 4.55, R2=0.0222
Posterior Thalamic Radiation	RD	Grip Strength	BETA=-1.98e+04, t(39.00)=-0.704, p=0.486, pFDR=1, CI95%=-7.48e+04 - 3.52e+04, R2=0.162	BETA=-0.173, t(39.00)=-0.576, p=0.568, pFDR=1, CI95%=-0.763 - 0.417, R2=0.0446	BETA=-7.03, t(39.00)=-1.42, p=0.163, pFDR=1, CI95%=-16.7 - 2.65, R2=0.0113
Sagittal Stratum	RD	Grip Strength	BETA=-2.56e+04, t(39.00)=-0.78, p=0.44, pFDR=1, CI95%=-8.99e+04 - 3.87e+04, R2=0.165	BETA=-0.163, t(39.00)=-0.541, p=0.592, pFDR=1, CI95%=-0.754 - 0.428, R2=0.04	BETA=-6.7, t(39.00)=-1.34, p=0.187, pFDR=1, CI95%=-16.5 - 3.07, R2=0.0138
External Capsule	RD	Grip Strength	BETA=-1.3e+05, t(39.00)=-2.12, p=0.0402, pFDR=0.362, CI95%=-2.5e+05 - -9.97e+03, R2=0.103	BETA=-0.0165, t(39.00)=-0.0574, p=0.955, pFDR=1, CI95%=-0.58 - 0.547, R2=0.0942	BETA=-5.05, t(39.00)=-1.05, p=0.3, pFDR=1, CI95%=-14.5 - 4.37, R2=0.0248
Cingulum - Cingulate	RD	Grip Strength	BETA=-8.76e+04, t(39.00)=-2.45, p=0.0189, pFDR=0.17, CI95%=-1.58e+05 - -1.75e+04, R2=0.159	BETA=0.0383, t(39.00)=0.133, p=0.895, pFDR=1, CI95%=-0.524 - 0.6, R2=0.122	BETA=-6.64, t(39.00)=-1.44, p=0.157, pFDR=1, CI95%=-15.7 - 2.39, R2=0.0458
Cingulum - Hippocampus	RD	Grip Strength	BETA=-1.2e+05, t(39.00)=-2.76, p=0.00884, pFDR=0.0796, CI95%=-2.05e+05 - -3.46e+04, R2=0.173	BETA=0.0593, t(39.00)=0.212, p=0.834, pFDR=1, CI95%=-0.49 - 0.609, R2=0.149	BETA=-5.42, t(39.00)=-1.18, p=0.243, pFDR=1, CI95%=-14.4 - 3.54, R2=0.0314
Superior Longitudinal Fasciculus	RD	Grip Strength	BETA=-4.92e+04, t(39.00)=-1.27, p=0.213, pFDR=1, CI95%=-1.25e+05 - 2.69e+04, R2=0.141	BETA=-0.112, t(39.00)=-0.379, p=0.707, pFDR=1, CI95%=-0.693 - 0.469, R2=0.0404	BETA=-6.59, t(39.00)=-1.35, p=0.185, pFDR=1, CI95%=-16.2 - 2.98, R2=0.0357
Superior Frontooccipital Fasciculus	RD	Grip Strength	BETA=-6.02e+04, t(39.00)=-1.53, p=0.133, pFDR=1, CI95%=-1.37e+05 - 1.68e+04, R2=0.153	BETA=-0.198, t(39.00)=-0.721, p=0.475, pFDR=1, CI95%=-0.736 - 0.34, R2=0.0514	BETA=-4.99, t(39.00)=-0.988, p=0.329, pFDR=1, CI95%=-14.9 - 4.91, R2=0.022
Uncinate Fasciculus	RD	Grip Strength	BETA=-4.72e+04, t(39.00)=-1.25, p=0.218, pFDR=1, CI95%=-1.21e+05 - 2.67e+04, R2=0.113	BETA=-0.119, t(39.00)=-0.402, p=0.69, pFDR=1, CI95%=-0.697 - 0.46, R2=0.0427	BETA=-6.77, t(39.00)=-1.39, p=0.172, pFDR=1, CI95%=-16.3 - 2.77, R2=0.0349
Tapetum	RD	Grip Strength	BETA=1.01e+03, t(39.00)=0.116, p=0.908, pFDR=1, CI95%=-1.59e+04 - 1.8e+04, R2=0.173	BETA=-0.267, t(39.00)=-0.89, p=0.379, pFDR=1, CI95%=-0.855 - 0.321, R2=0.0489	BETA=-7.39, t(39.00)=-1.49, p=0.144, pFDR=1, CI95%=-17.1 - 2.32, R2=0.018
Cerebral WM	FA	MDHI - Mobility	BETA=-272, t(37.00)=-1.22, p=0.231, pFDR=1, CI95%=-710 - 166, R2=0.0406	BETA=0.85, t(37.00)=1.33, p=0.193, pFDR=1, CI95%=-0.407 - 2.11, R2=0.0345	BETA=-0.0919, t(37.00)=-0.00922, p=0.993, pFDR=1, CI95%=-19.6 - 19.4, R2=0.00503
Cerebellar WM	FA	MDHI - Mobility	BETA=-16, t(37.00)=-0.105, p=0.917, pFDR=1, CI95%=-313 - 281, R2=0.112	BETA=1.27, t(37.00)=2.29, p=0.028, pFDR=0.755, CI95%=0.181 - 2.35, R2=0.0158	BETA=0.932, t(37.00)=0.0918, p=0.927, pFDR=1, CI95%=-19 - 20.8, R2=0.00611
Corpus Callosum - Genu	FA	MDHI - Mobility	BETA=-49.5, t(37.00)=-0.786, p=0.437, pFDR=1, CI95%=-173 - 74, R2=0.0696	BETA=1.07, t(37.00)=1.76, p=0.0862, pFDR=1, CI95%=-0.12 - 2.25, R2=0.0147	BETA=1.92, t(37.00)=0.19, p=0.85, pFDR=1, CI95%=-17.9 - 21.7, R2=0.0102
Corpus Callosum - Body	FA	MDHI - Mobility	BETA=-45.3, t(37.00)=-0.509, p=0.614, pFDR=1, CI95%=-220 - 129, R2=0.0824	BETA=1.15, t(37.00)=1.93, p=0.0613, pFDR=1, CI95%=-0.0177 - 2.32, R2=0.0154	BETA=1.43, t(37.00)=0.141, p=0.888, pFDR=1, CI95%=-18.4 - 21.3, R2=0.0062
Corpus Callosum - Splenium	FA	MDHI - Mobility	BETA=34.9, t(37.00)=0.405, p=0.688, pFDR=1, CI95%=-134 - 204, R2=0.0996	BETA=1.42, t(37.00)=2.14, p=0.0388, pFDR=1, CI95%=0.121 - 2.72, R2=0.0178	BETA=1.17, t(37.00)=0.116, p=0.908, pFDR=1, CI95%=-18.6 - 21, R2=0.00707
Cerebral Peduncle	FA	MDHI - Mobility	BETA=-106, t(37.00)=-0.954, p=0.346, pFDR=1, CI95%=-325 - 112, R2=0.0487	BETA=0.941, t(37.00)=1.46, p=0.153, pFDR=1, CI95%=-0.324 - 2.2, R2=0.0215	BETA=1.91, t(37.00)=0.19, p=0.85, pFDR=1, CI95%=-17.8 - 21.6, R2=0.00789
Corticospinal Tract	FA	MDHI - Mobility	BETA=-8.77, t(37.00)=-0.0942, p=0.925, pFDR=1, CI95%=-191 - 174, R2=0.105	BETA=1.26, t(37.00)=2.21, p=0.0336, pFDR=0.908, CI95%=0.14 - 2.37, R2=0.0111	BETA=1.24, t(37.00)=0.119, p=0.906, pFDR=1, CI95%=-19.1 - 21.6, R2=0.00522
Medial Lemniscus	FA	MDHI - Mobility	BETA=-49.4, t(37.00)=-0.649, p=0.52, pFDR=1, CI95%=-199 - 99.9, R2=0.0779	BETA=1.12, t(37.00)=1.87, p=0.069, pFDR=1, CI95%=-0.052 - 2.29, R2=0.01	BETA=1.9, t(37.00)=0.187, p=0.852, pFDR=1, CI95%=-18 - 21.8, R2=0.00719
Pontine Crossing Tract	FA	MDHI - Mobility	BETA=-20.7, t(37.00)=-0.252, p=0.803, pFDR=1, CI95%=-182 - 141, R2=0.11	BETA=1.25, t(37.00)=2.26, p=0.0297, pFDR=0.802, CI95%=0.167 - 2.34, R2=0.0139	BETA=1.11, t(37.00)=0.11, p=0.913, pFDR=1, CI95%=-18.7 - 20.9, R2=0.00591
Middle Cerebellar Peduncle	FA	MDHI - Mobility	BETA=-61.2, t(37.00)=-0.508, p=0.615, pFDR=1, CI95%=-297 - 175, R2=0.111	BETA=1.25, t(37.00)=2.27, p=0.0291, pFDR=0.786, CI95%=0.171 - 2.33, R2=0.0129	BETA=0.826, t(37.00)=0.0819, p=0.935, pFDR=1, CI95%=-19 - 20.6, R2=0.00618
Inferior Cerebellar Peduncle	FA	MDHI - Mobility	BETA=-180, t(37.00)=-1.78, p=0.0825, pFDR=1, CI95%=-378 - 17.7, R2=0.106	BETA=1.18, t(37.00)=2.22, p=0.033, pFDR=0.89, CI95%=0.136 - 2.22, R2=0.0713	BETA=-0.0363, t(37.00)=-0.00373, p=0.997, pFDR=1, CI95%=-19.1 - 19, R2=0.00793
Superior Cerebellar Peduncle	FA	MDHI - Mobility	BETA=-107, t(37.00)=-1.45, p=0.155, pFDR=1, CI95%=-251 - 37.4, R2=0.064	BETA=0.969, t(37.00)=1.68, p=0.101, pFDR=1, CI95%=-0.159 - 2.1, R2=0.0484	BETA=1.46, t(37.00)=0.148, p=0.883, pFDR=1, CI95%=-17.8 - 20.8, R2=0.00293
Anterior Limb Internal Capsule	FA	MDHI - Mobility	BETA=-184, t(37.00)=-1.41, p=0.166, pFDR=1, CI95%=-441 - 71.7, R2=0.115	BETA=1.25, t(37.00)=2.33, p=0.0256, pFDR=0.691, CI95%=0.197 - 2.3, R2=0.0458	BETA=-4.34, t(37.00)=-0.411, p=0.683, pFDR=1, CI95%=-25.1 - 16.4, R2=0.00833
Posterior Limb Internal Capsule	FA	MDHI - Mobility	BETA=-200, t(35.96)=-1.65, p=0.109, pFDR=1, CI95%=-438 - 38.3, R2=0.148	BETA=1.46, t(36.55)=2.68, p=0.011, pFDR=0.297, CI95%=0.392 - 2.53, R2=0.0617	BETA=-7.34, t(35.72)=-0.672, p=0.506, pFDR=1, CI95%=-28.7 - 14.1, R2=0.0186
Retrolenticular Internal Capsule	FA	MDHI - Mobility	BETA=-206, t(37.00)=-1.41, p=0.168, pFDR=1, CI95%=-492 - 81.1, R2=0.0913	BETA=1.12, t(37.00)=2.04, p=0.0484, pFDR=1, CI95%=0.0448 - 2.19, R2=0.0455	BETA=-3.14, t(37.00)=-0.305, p=0.762, pFDR=1, CI95%=-23.3 - 17, R2=0.0168
Anterior Corona Radiata	FA	MDHI - Mobility	BETA=-259, t(37.00)=-2.34, p=0.025, pFDR=0.674, CI95%=-477 - -41.8, R2=0.116	BETA=0.955, t(37.00)=1.79, p=0.081, pFDR=0.921, CI95%=-0.0882 - 2, R2=0.072	BETA=-2.82, t(37.00)=-0.294, p=0.771, pFDR=1, CI95%=-21.6 - 16, R2=0.00998
Superior Corona Radiata	FA	MDHI - Mobility	BETA=-356, t(37.00)=-2.57, p=0.0143, pFDR=0.287, CI95%=-627 - -84.5, R2=0.137	BETA=1.21, t(37.00)=2.38, p=0.0226, pFDR=0.287, CI95%=0.214 - 2.21, R2=0.12	BETA=-6.52, t(37.00)=-0.667, p=0.509, pFDR=1, CI95%=-25.7 - 12.6, R2=0.0551
Posterior Corona Radiata	FA	MDHI - Mobility	BETA=-252, t(37.00)=-2.1, p=0.0427, pFDR=1, CI95%=-487 - -16.7, R2=0.096	BETA=0.87, t(37.00)=1.57, p=0.126, pFDR=1, CI95%=-0.218 - 1.96, R2=0.0559	BETA=-6.84, t(37.00)=-0.666, p=0.51, pFDR=1, CI95%=-27 - 13.3, R2=0.0212
Posterior Thalamic Radiation	FA	MDHI - Mobility	BETA=-101, t(37.00)=-0.924, p=0.361, pFDR=1, CI95%=-314 - 113, R2=0.0802	BETA=1.1, t(37.00)=1.9, p=0.065, pFDR=1, CI95%=-0.0334 - 2.23, R2=0.0202	BETA=-0.0973, t(37.00)=-0.00965, p=0.992, pFDR=1, CI95%=-19.8 - 19.7, R2=0.00843
Sagittal Stratum	FA	MDHI - Mobility	BETA=-130, t(37.00)=-1.02, p=0.312, pFDR=1, CI95%=-378 - 119, R2=0.08	BETA=1.09, t(37.00)=1.9, p=0.0653, pFDR=1, CI95%=-0.0346 - 2.21, R2=0.0247	BETA=-1.21, t(37.00)=-0.119, p=0.906, pFDR=1, CI95%=-21.2 - 18.8, R2=0.0127
External Capsule	FA	MDHI - Mobility	BETA=-153, t(37.00)=-0.917, p=0.365, pFDR=1, CI95%=-479 - 174, R2=0.113	BETA=1.25, t(37.00)=2.3, p=0.0274, pFDR=0.74, CI95%=0.184 - 2.32, R2=0.0199	BETA=0.295, t(37.00)=0.0294, p=0.977, pFDR=1, CI95%=-19.4 - 20, R2=0.00576
Cingulum - Cingulate	FA	MDHI - Mobility	BETA=-4.38, t(37.00)=-0.0606, p=0.952, pFDR=1, CI95%=-146 - 137, R2=0.102	BETA=1.26, t(37.00)=2.17, p=0.0366, pFDR=0.987, CI95%=0.121 - 2.4, R2=0.0172	BETA=1.1, t(37.00)=0.108, p=0.914, pFDR=1, CI95%=-18.9 - 21.1, R2=0.00573
Cingulum - Hippocampus	FA	MDHI - Mobility	BETA=-110, t(37.00)=-0.76, p=0.452, pFDR=1, CI95%=-392 - 173, R2=0.0848	BETA=1.13, t(37.00)=1.96, p=0.0574, pFDR=1, CI95%=0.000703 - 2.26, R2=0.0149	BETA=-0.0371, t(37.00)=-0.00366, p=0.997, pFDR=1, CI95%=-19.9 - 19.8, R2=0.0137
Superior Longitudinal Fasciculus	FA	MDHI - Mobility	BETA=-257, t(37.00)=-1.92, p=0.0621, pFDR=1, CI95%=-519 - 4.83, R2=0.0819	BETA=0.785, t(37.00)=1.35, p=0.186, pFDR=1, CI95%=-0.358 - 1.93, R2=0.0419	BETA=2.28, t(37.00)=0.235, p=0.815, pFDR=1, CI95%=-16.7 - 21.2, R2=0.00346
Superior Frontooccipital Fasciculus	FA	MDHI - Mobility	BETA=-85.3, t(37.00)=-0.895, p=0.377, pFDR=1, CI95%=-272 - 102, R2=0.121	BETA=1.31, t(37.00)=2.39, p=0.0219, pFDR=0.592, CI95%=0.237 - 2.38, R2=0.0189	BETA=-1.93, t(37.00)=-0.183, p=0.856, pFDR=1, CI95%=-22.6 - 18.7, R2=0.00968
Uncinate Fasciculus	FA	MDHI - Mobility	BETA=-65.4, t(37.00)=-0.93, p=0.359, pFDR=1, CI95%=-203 - 72.5, R2=0.0905	BETA=1.14, t(37.00)=2.03, p=0.0494, pFDR=1, CI95%=0.0403 - 2.24, R2=0.0204	BETA=1.5, t(37.00)=0.15, p=0.882, pFDR=1, CI95%=-18.1 - 21.1, R2=0.00331
Tapetum	FA	MDHI - Mobility	BETA=-149, t(36.57)=-1.97, p=0.056, pFDR=1, CI95%=-298 - -1.02, R2=0.0855	BETA=0.825, t(36.84)=1.44, p=0.16, pFDR=1, CI95%=-0.301 - 1.95, R2=0.0472	BETA=1.6, t(36.96)=0.165, p=0.87, pFDR=1, CI95%=-17.3 - 20.5, R2=0.0159
Cerebral WM	AD	MDHI - Mobility	BETA=9.28e+04, t(33.62)=1.56, p=0.128, pFDR=1, CI95%=-2.36e+04 - 2.09e+05, R2=0.075	BETA=1.03, t(37.61)=1.86, p=0.0714, pFDR=1, CI95%=-0.0579 - 2.12, R2=0.0542	BETA=0.584, t(37.94)=0.0603, p=0.952, pFDR=1, CI95%=-18.4 - 19.6, R2=0.00809
Cerebellar WM	AD	MDHI - Mobility	BETA=9.69e+04, t(36.64)=1.73, p=0.0923, pFDR=1, CI95%=-1.3e+04 - 2.07e+05, R2=0.118	BETA=1.25, t(37.96)=2.39, p=0.0221, pFDR=0.597, CI95%=0.224 - 2.28, R2=0.0655	BETA=-1.7, t(37.66)=-0.175, p=0.862, pFDR=1, CI95%=-20.7 - 17.3, R2=0.0108
Corpus Callosum - Genu	AD	MDHI - Mobility	BETA=5.84e+04, t(38.00)=1.95, p=0.058, pFDR=0.783, CI95%=-149 - 1.17e+05, R2=0.116	BETA=1.23, t(37.98)=2.36, p=0.0236, pFDR=0.638, CI95%=0.208 - 2.25, R2=0.0826	BETA=-1.4, t(37.94)=-0.146, p=0.885, pFDR=1, CI95%=-20.2 - 17.4, R2=0.0137
Corpus Callosum - Body	AD	MDHI - Mobility	BETA=1.3e+05, t(37.96)=2.97, p=0.0052, pFDR=0.14, CI95%=4.39e+04 - 2.15e+05, R2=0.171	BETA=1.02, t(37.57)=2.02, p=0.0511, pFDR=0.69, CI95%=0.0278 - 2.01, R2=0.0862	BETA=-1.62, t(37.90)=-0.178, p=0.86, pFDR=1, CI95%=-19.4 - 16.2, R2=0.00973
Corpus Callosum - Splenium	AD	MDHI - Mobility	BETA=6.66e+04, t(37.60)=1.83, p=0.0754, pFDR=1, CI95%=-4.79e+03 - 1.38e+05, R2=0.0969	BETA=1.13, t(37.99)=2.13, p=0.0394, pFDR=1, CI95%=0.0922 - 2.17, R2=0.0728	BETA=1.49, t(37.98)=0.155, p=0.878, pFDR=1, CI95%=-17.4 - 20.3, R2=0.00906
Cerebral Peduncle	AD	MDHI - Mobility	BETA=8.36e+04, t(37.23)=2.58, p=0.014, pFDR=0.189, CI95%=2.01e+04 - 1.47e+05, R2=0.14	BETA=1.32, t(37.98)=2.62, p=0.0124, pFDR=0.189, CI95%=0.336 - 2.31, R2=0.134	BETA=-0.21, t(37.99)=-0.0227, p=0.982, pFDR=1, CI95%=-18.3 - 17.9, R2=0.0132
Corticospinal Tract	AD	MDHI - Mobility	BETA=2.33e+04, t(38.00)=0.826, p=0.414, pFDR=1, CI95%=-3.2e+04 - 7.87e+04, R2=0.117	BETA=1.28, t(38.00)=2.37, p=0.0231, pFDR=0.624, CI95%=0.22 - 2.33, R2=0.0158	BETA=2, t(38.00)=0.2, p=0.843, pFDR=1, CI95%=-17.6 - 21.7, R2=0.0116
Medial Lemniscus	AD	MDHI - Mobility	BETA=1.71e+04, t(38.00)=0.912, p=0.368, pFDR=1, CI95%=-1.96e+04 - 5.38e+04, R2=0.0646	BETA=1.04, t(38.00)=1.71, p=0.0951, pFDR=1, CI95%=-0.15 - 2.22, R2=0.02	BETA=2.19, t(38.00)=0.219, p=0.828, pFDR=1, CI95%=-17.4 - 21.8, R2=0.0192
Pontine Crossing Tract	AD	MDHI - Mobility	BETA=-4.66e+03, t(38.00)=-0.19, p=0.851, pFDR=1, CI95%=-5.28e+04 - 4.35e+04, R2=0.108	BETA=1.33, t(38.00)=2.26, p=0.0296, pFDR=0.799, CI95%=0.177 - 2.49, R2=0.017	BETA=0.271, t(38.00)=0.0264, p=0.979, pFDR=1, CI95%=-19.9 - 20.4, R2=0.00835
Middle Cerebellar Peduncle	AD	MDHI - Mobility	BETA=4.07e+04, t(38.00)=0.932, p=0.357, pFDR=1, CI95%=-4.48e+04 - 1.26e+05, R2=0.121	BETA=1.3, t(38.00)=2.42, p=0.0204, pFDR=0.551, CI95%=0.248 - 2.36, R2=0.0201	BETA=0.198, t(38.00)=0.02, p=0.984, pFDR=1, CI95%=-19.2 - 19.6, R2=0.00779
Inferior Cerebellar Peduncle	AD	MDHI - Mobility	BETA=3.89e+04, t(38.00)=1.18, p=0.244, pFDR=1, CI95%=-2.56e+04 - 1.03e+05, R2=0.073	BETA=1.05, t(38.00)=1.83, p=0.0754, pFDR=1, CI95%=-0.0757 - 2.17, R2=0.0319	BETA=1.66, t(38.00)=0.169, p=0.867, pFDR=1, CI95%=-17.6 - 21, R2=0.0145
Superior Cerebellar Peduncle	AD	MDHI - Mobility	BETA=2.75e+04, t(38.00)=1.55, p=0.128, pFDR=1, CI95%=-7.15e+03 - 6.21e+04, R2=0.0949	BETA=1.13, t(38.00)=2.11, p=0.0416, pFDR=1, CI95%=0.0801 - 2.19, R2=0.0539	BETA=0.775, t(38.00)=0.0799, p=0.937, pFDR=1, CI95%=-18.2 - 19.8, R2=0.0363
Anterior Limb Internal Capsule	AD	MDHI - Mobility	BETA=1.17e+05, t(38.00)=1.82, p=0.0774, pFDR=1, CI95%=-9.3e+03 - 2.43e+05, R2=0.0736	BETA=1, t(38.00)=1.84, p=0.0742, pFDR=1, CI95%=-0.0678 - 2.07, R2=0.0721	BETA=2.01, t(38.00)=0.209, p=0.835, pFDR=1, CI95%=-16.8 - 20.9, R2=0.0428
Posterior Limb Internal Capsule	AD	MDHI - Mobility	BETA=5.4e+04, t(38.00)=1.05, p=0.302, pFDR=1, CI95%=-4.72e+04 - 1.55e+05, R2=0.0939	BETA=1.16, t(38.00)=2.1, p=0.0427, pFDR=1, CI95%=0.0754 - 2.24, R2=0.0251	BETA=3.07, t(38.00)=0.304, p=0.763, pFDR=1, CI95%=-16.7 - 22.9, R2=0.024
Retrolenticular Internal Capsule	AD	MDHI - Mobility	BETA=3.87e+04, t(38.00)=0.87, p=0.39, pFDR=1, CI95%=-4.85e+04 - 1.26e+05, R2=0.0935	BETA=1.17, t(38.00)=2.09, p=0.0432, pFDR=1, CI95%=0.0732 - 2.26, R2=0.0175	BETA=0.979, t(38.00)=0.0989, p=0.922, pFDR=1, CI95%=-18.4 - 20.4, R2=0.0122
Anterior Corona Radiata	AD	MDHI - Mobility	BETA=7.51e+04, t(34.94)=1.57, p=0.125, pFDR=1, CI95%=-1.86e+04 - 1.69e+05, R2=0.0819	BETA=1.06, t(37.81)=1.95, p=0.0592, pFDR=1, CI95%=-0.008 - 2.14, R2=0.0548	BETA=0.0144, t(37.85)=0.00148, p=0.999, pFDR=1, CI95%=-19 - 19, R2=0.00903
Superior Corona Radiata	AD	MDHI - Mobility	BETA=4.26e+04, t(38.00)=0.931, p=0.358, pFDR=1, CI95%=-4.71e+04 - 1.32e+05, R2=0.087	BETA=1.13, t(38.00)=2.01, p=0.0515, pFDR=1, CI95%=0.0286 - 2.24, R2=0.02	BETA=0.964, t(38.00)=0.0976, p=0.923, pFDR=1, CI95%=-18.4 - 20.3, R2=0.0131
Posterior Corona Radiata	AD	MDHI - Mobility	BETA=3.98e+04, t(38.00)=0.866, p=0.392, pFDR=1, CI95%=-5.02e+04 - 1.3e+05, R2=0.0903	BETA=1.15, t(38.00)=2.05, p=0.0472, pFDR=1, CI95%=0.0514 - 2.25, R2=0.0174	BETA=0.436, t(38.00)=0.0441, p=0.965, pFDR=1, CI95%=-19 - 19.8, R2=0.0135
Posterior Thalamic Radiation	AD	MDHI - Mobility	BETA=3.59e+04, t(38.00)=0.847, p=0.402, pFDR=1, CI95%=-4.71e+04 - 1.19e+05, R2=0.08	BETA=1.11, t(38.00)=1.92, p=0.0623, pFDR=1, CI95%=-0.0225 - 2.25, R2=0.0166	BETA=0.438, t(38.00)=0.0442, p=0.965, pFDR=1, CI95%=-19 - 19.9, R2=0.0127
Sagittal Stratum	AD	MDHI - Mobility	BETA=6.53e+04, t(33.05)=1.59, p=0.121, pFDR=1, CI95%=-1.5e+04 - 1.46e+05, R2=0.0821	BETA=1.07, t(37.56)=1.95, p=0.0585, pFDR=1, CI95%=-0.00482 - 2.14, R2=0.0559	BETA=0.893, t(38.00)=0.0921, p=0.927, pFDR=1, CI95%=-18.1 - 19.9, R2=0.00442
External Capsule	AD	MDHI - Mobility	BETA=7.9e+04, t(38.00)=1.37, p=0.18, pFDR=1, CI95%=-3.42e+04 - 1.92e+05, R2=0.0799	BETA=1.07, t(38.00)=1.92, p=0.0625, pFDR=1, CI95%=-0.0229 - 2.16, R2=0.0422	BETA=-0.0463, t(38.00)=-0.00474, p=0.996, pFDR=1, CI95%=-19.2 - 19.1, R2=0.0112
Cingulum - Cingulate	AD	MDHI - Mobility	BETA=1.39e+05, t(37.11)=2.49, p=0.0174, pFDR=0.469, CI95%=2.96e+04 - 2.49e+05, R2=0.126	BETA=1.08, t(37.95)=2.1, p=0.0422, pFDR=0.569, CI95%=0.0736 - 2.09, R2=0.0942	BETA=-0.592, t(38.00)=-0.0637, p=0.95, pFDR=1, CI95%=-18.8 - 17.6, R2=0.00587
Cingulum - Hippocampus	AD	MDHI - Mobility	BETA=6.13e+04, t(38.00)=0.903, p=0.372, pFDR=1, CI95%=-7.17e+04 - 1.94e+05, R2=0.102	BETA=1.2, t(38.00)=2.2, p=0.0343, pFDR=0.926, CI95%=0.129 - 2.27, R2=0.0189	BETA=1.08, t(38.00)=0.109, p=0.913, pFDR=1, CI95%=-18.3 - 20.5, R2=0.0122
Superior Longitudinal Fasciculus	AD	MDHI - Mobility	BETA=4.88e+04, t(38.00)=1.04, p=0.303, pFDR=1, CI95%=-4.28e+04 - 1.4e+05, R2=0.0926	BETA=1.15, t(38.00)=2.08, p=0.0443, pFDR=1, CI95%=0.0667 - 2.23, R2=0.0251	BETA=0.321, t(38.00)=0.0325, p=0.974, pFDR=1, CI95%=-19 - 19.6, R2=0.015
Superior Frontooccipital Fasciculus	AD	MDHI - Mobility	BETA=7.75e+04, t(38.00)=1.73, p=0.0918, pFDR=1, CI95%=-1.03e+04 - 1.65e+05, R2=0.0792	BETA=1.04, t(38.00)=1.91, p=0.0637, pFDR=1, CI95%=-0.027 - 2.1, R2=0.0659	BETA=0.84, t(38.00)=0.0873, p=0.931, pFDR=1, CI95%=-18 - 19.7, R2=0.0253
Uncinate Fasciculus	AD	MDHI - Mobility	BETA=7.84e+04, t(38.00)=1.25, p=0.22, pFDR=1, CI95%=-4.49e+04 - 2.02e+05, R2=0.0974	BETA=1.16, t(38.00)=2.14, p=0.0389, pFDR=1, CI95%=0.0973 - 2.23, R2=0.0353	BETA=-1.47, t(38.00)=-0.148, p=0.883, pFDR=1, CI95%=-21 - 18, R2=0.0251
Tapetum	AD	MDHI - Mobility	BETA=2.16e+04, t(38.00)=1.37, p=0.18, pFDR=1, CI95%=-9.41e+03 - 5.27e+04, R2=0.076	BETA=1.05, t(38.00)=1.87, p=0.0695, pFDR=1, CI95%=-0.0517 - 2.14, R2=0.0421	BETA=2.26, t(38.00)=0.23, p=0.819, pFDR=1, CI95%=-17 - 21.5, R2=0.0161
Cerebral WM	RD	MDHI - Mobility	BETA=1.74e+05, t(36.36)=2.05, p=0.0472, pFDR=1, CI95%=7.98e+03 - 3.41e+05, R2=0.0921	BETA=0.742, t(36.76)=1.27, p=0.212, pFDR=1, CI95%=-0.403 - 1.89, R2=0.0374	BETA=-0.72, t(36.68)=-0.0748, p=0.941, pFDR=1, CI95%=-19.6 - 18.2, R2=0.00348
Cerebellar WM	RD	MDHI - Mobility	BETA=1.78e+05, t(37.00)=1.94, p=0.0597, pFDR=0.806, CI95%=-1.62e+03 - 3.58e+05, R2=0.0959	BETA=1.11, t(37.00)=2.1, p=0.0428, pFDR=0.806, CI95%=0.0732 - 2.16, R2=0.0833	BETA=-0.884, t(37.00)=-0.0912, p=0.928, pFDR=1, CI95%=-19.9 - 18.1, R2=0.00628
Corpus Callosum - Genu	RD	MDHI - Mobility	BETA=8.04e+04, t(37.00)=1.83, p=0.0746, pFDR=1, CI95%=-5.48e+03 - 1.66e+05, R2=0.075	BETA=0.836, t(37.00)=1.45, p=0.157, pFDR=1, CI95%=-0.297 - 1.97, R2=0.048	BETA=0.286, t(37.00)=0.0295, p=0.977, pFDR=1, CI95%=-18.7 - 19.3, R2=0.00667
Corpus Callosum - Body	RD	MDHI - Mobility	BETA=9.38e+04, t(37.00)=1.63, p=0.112, pFDR=1, CI95%=-1.93e+04 - 2.07e+05, R2=0.0599	BETA=0.862, t(37.00)=1.46, p=0.152, pFDR=1, CI95%=-0.293 - 2.02, R2=0.049	BETA=1.27, t(37.00)=0.129, p=0.898, pFDR=1, CI95%=-17.9 - 20.4, R2=0.0143
Corpus Callosum - Splenium	RD	MDHI - Mobility	BETA=5.05e+04, t(37.00)=0.95, p=0.348, pFDR=1, CI95%=-5.37e+04 - 1.55e+05, R2=0.0477	BETA=0.936, t(37.00)=1.44, p=0.158, pFDR=1, CI95%=-0.336 - 2.21, R2=0.0213	BETA=0.573, t(37.00)=0.0572, p=0.955, pFDR=1, CI95%=-19 - 20.2, R2=0.0192
Cerebral Peduncle	RD	MDHI - Mobility	BETA=1.14e+05, t(37.00)=2.3, p=0.027, pFDR=0.728, CI95%=1.7e+04 - 2.11e+05, R2=0.113	BETA=0.72, t(37.00)=1.27, p=0.213, pFDR=1, CI95%=-0.394 - 1.83, R2=0.0372	BETA=2.08, t(37.00)=0.22, p=0.827, pFDR=1, CI95%=-16.5 - 20.6, R2=0.00914
Corticospinal Tract	RD	MDHI - Mobility	BETA=4.31e+04, t(37.00)=1.07, p=0.294, pFDR=1, CI95%=-3.63e+04 - 1.23e+05, R2=0.11	BETA=1.23, t(37.00)=2.26, p=0.0296, pFDR=0.799, CI95%=0.165 - 2.3, R2=0.0266	BETA=2.48, t(37.00)=0.247, p=0.807, pFDR=1, CI95%=-17.2 - 22.2, R2=0.00345
Medial Lemniscus	RD	MDHI - Mobility	BETA=2.24e+04, t(37.00)=0.957, p=0.345, pFDR=1, CI95%=-2.35e+04 - 6.84e+04, R2=0.0569	BETA=0.984, t(37.00)=1.58, p=0.122, pFDR=1, CI95%=-0.235 - 2.2, R2=0.0216	BETA=2.52, t(37.00)=0.249, p=0.805, pFDR=1, CI95%=-17.3 - 22.3, R2=0.0152
Pontine Crossing Tract	RD	MDHI - Mobility	BETA=-4.78e+03, t(37.00)=-0.0997, p=0.921, pFDR=1, CI95%=-9.88e+04 - 8.92e+04, R2=0.103	BETA=1.29, t(37.00)=2.19, p=0.0352, pFDR=0.951, CI95%=0.133 - 2.45, R2=0.0171	BETA=0.818, t(37.00)=0.0792, p=0.937, pFDR=1, CI95%=-19.4 - 21.1, R2=0.00608
Middle Cerebellar Peduncle	RD	MDHI - Mobility	BETA=6.84e+04, t(37.00)=1.17, p=0.25, pFDR=1, CI95%=-4.62e+04 - 1.83e+05, R2=0.11	BETA=1.23, t(37.00)=2.27, p=0.0293, pFDR=0.79, CI95%=0.167 - 2.29, R2=0.0319	BETA=1.29, t(37.00)=0.13, p=0.897, pFDR=1, CI95%=-18.2 - 20.8, R2=0.00673
Inferior Cerebellar Peduncle	RD	MDHI - Mobility	BETA=8.26e+04, t(37.00)=1.8, p=0.0794, pFDR=1, CI95%=-7.14e+03 - 1.72e+05, R2=0.0727	BETA=0.868, t(37.00)=1.51, p=0.139, pFDR=1, CI95%=-0.257 - 1.99, R2=0.0523	BETA=1.99, t(37.00)=0.205, p=0.839, pFDR=1, CI95%=-17.1 - 21, R2=0.00638
Superior Cerebellar Peduncle	RD	MDHI - Mobility	BETA=5.94e+04, t(36.68)=2.5, p=0.0169, pFDR=0.456, CI95%=1.29e+04 - 1.06e+05, R2=0.131	BETA=0.812, t(37.00)=1.49, p=0.144, pFDR=1, CI95%=-0.253 - 1.88, R2=0.0511	BETA=0.694, t(36.83)=0.0741, p=0.941, pFDR=1, CI95%=-17.7 - 19.1, R2=0.013
Anterior Limb Internal Capsule	RD	MDHI - Mobility	BETA=2.97e+05, t(36.99)=2.67, p=0.0111, pFDR=0.301, CI95%=7.92e+04 - 5.15e+05, R2=0.147	BETA=1.01, t(37.00)=1.95, p=0.059, pFDR=0.796, CI95%=-0.00595 - 2.03, R2=0.0839	BETA=-7.51, t(36.50)=-0.768, p=0.447, pFDR=1, CI95%=-26.7 - 11.6, R2=0.0141
Posterior Limb Internal Capsule	RD	MDHI - Mobility	BETA=2.05e+05, t(36.59)=1.96, p=0.0581, pFDR=0.784, CI95%=-350 - 4.1e+05, R2=0.14	BETA=1.38, t(36.79)=2.59, p=0.0136, pFDR=0.366, CI95%=0.336 - 2.41, R2=0.085	BETA=-6.09, t(36.46)=-0.595, p=0.555, pFDR=1, CI95%=-26.2 - 14, R2=0.0124
Retrolenticular Internal Capsule	RD	MDHI - Mobility	BETA=2.06e+05, t(37.00)=2.23, p=0.0321, pFDR=0.867, CI95%=2.47e+04 - 3.87e+05, R2=0.107	BETA=0.894, t(37.00)=1.64, p=0.109, pFDR=1, CI95%=-0.174 - 1.96, R2=0.0609	BETA=-3.86, t(37.00)=-0.396, p=0.694, pFDR=1, CI95%=-23 - 15.3, R2=0.00773
Anterior Corona Radiata	RD	MDHI - Mobility	BETA=1.46e+05, t(36.54)=2.4, p=0.0218, pFDR=0.588, CI95%=2.65e+04 - 2.64e+05, R2=0.121	BETA=0.914, t(36.96)=1.7, p=0.0981, pFDR=1, CI95%=-0.142 - 1.97, R2=0.0648	BETA=-3.81, t(36.77)=-0.396, p=0.695, pFDR=1, CI95%=-22.7 - 15.1, R2=0.00594
Superior Corona Radiata	RD	MDHI - Mobility	BETA=2.38e+05, t(35.90)=2.76, p=0.00897, pFDR=0.242, CI95%=6.93e+04 - 4.07e+05, R2=0.155	BETA=0.947, t(36.99)=1.83, p=0.0756, pFDR=1, CI95%=-0.0684 - 1.96, R2=0.0745	BETA=-6.24, t(36.52)=-0.652, p=0.518, pFDR=1, CI95%=-25 - 12.5, R2=0.0231
Posterior Corona Radiata	RD	MDHI - Mobility	BETA=1.14e+05, t(36.68)=1.75, p=0.0888, pFDR=1, CI95%=-1.39e+04 - 2.43e+05, R2=0.0685	BETA=0.887, t(36.99)=1.54, p=0.132, pFDR=1, CI95%=-0.24 - 2.01, R2=0.0542	BETA=-4.28, t(36.27)=-0.421, p=0.676, pFDR=1, CI95%=-24.2 - 15.7, R2=0.0086
Posterior Thalamic Radiation	RD	MDHI - Mobility	BETA=7.36e+04, t(36.73)=1.3, p=0.203, pFDR=1, CI95%=-3.77e+04 - 1.85e+05, R2=0.0602	BETA=0.963, t(36.81)=1.63, p=0.112, pFDR=1, CI95%=-0.194 - 2.12, R2=0.0389	BETA=0.244, t(36.60)=0.0246, p=0.981, pFDR=1, CI95%=-19.2 - 19.7, R2=0.00752
Sagittal Stratum	RD	MDHI - Mobility	BETA=1.53e+05, t(37.00)=2.37, p=0.0233, pFDR=0.63, CI95%=2.63e+04 - 2.8e+05, R2=0.119	BETA=0.718, t(37.00)=1.27, p=0.211, pFDR=1, CI95%=-0.388 - 1.82, R2=0.0375	BETA=-1.18, t(37.00)=-0.124, p=0.902, pFDR=1, CI95%=-19.8 - 17.4, R2=0.00474
External Capsule	RD	MDHI - Mobility	BETA=3.78e+05, t(37.00)=3.12, p=0.00353, pFDR=0.0954, CI95%=1.4e+05 - 6.16e+05, R2=0.19	BETA=0.611, t(37.00)=1.14, p=0.261, pFDR=1, CI95%=-0.437 - 1.66, R2=0.0305	BETA=-2.53, t(37.00)=-0.278, p=0.782, pFDR=1, CI95%=-20.3 - 15.3, R2=0.00341
Cingulum - Cingulate	RD	MDHI - Mobility	BETA=1.37e+05, t(37.00)=1.82, p=0.0767, pFDR=1, CI95%=-1.04e+04 - 2.84e+05, R2=0.074	BETA=0.824, t(37.00)=1.42, p=0.165, pFDR=1, CI95%=-0.317 - 1.97, R2=0.0461	BETA=1.34, t(37.00)=0.138, p=0.891, pFDR=1, CI95%=-17.7 - 20.3, R2=0.00721
Cingulum - Hippocampus	RD	MDHI - Mobility	BETA=1.92e+05, t(37.00)=2.09, p=0.0434, pFDR=1, CI95%=1.21e+04 - 3.72e+05, R2=0.0954	BETA=0.778, t(37.00)=1.36, p=0.182, pFDR=1, CI95%=-0.343 - 1.9, R2=0.0427	BETA=-0.386, t(37.00)=-0.0403, p=0.968, pFDR=1, CI95%=-19.2 - 18.4, R2=0.00869
Superior Longitudinal Fasciculus	RD	MDHI - Mobility	BETA=1.82e+05, t(36.38)=2.39, p=0.0223, pFDR=0.603, CI95%=3.26e+04 - 3.32e+05, R2=0.12	BETA=0.787, t(36.82)=1.41, p=0.166, pFDR=1, CI95%=-0.303 - 1.88, R2=0.0459	BETA=-0.397, t(36.93)=-0.0419, p=0.967, pFDR=1, CI95%=-18.9 - 18.2, R2=0.00306
Superior Frontooccipital Fasciculus	RD	MDHI - Mobility	BETA=1.49e+05, t(36.80)=1.93, p=0.0619, pFDR=0.835, CI95%=-2.62e+03 - 3e+05, R2=0.102	BETA=1.15, t(36.96)=2.17, p=0.0364, pFDR=0.835, CI95%=0.112 - 2.2, R2=0.0818	BETA=-4.29, t(36.29)=-0.429, p=0.671, pFDR=1, CI95%=-23.9 - 15.3, R2=0.0102
Uncinate Fasciculus	RD	MDHI - Mobility	BETA=1.54e+05, t(37.00)=2.03, p=0.0495, pFDR=1, CI95%=5.42e+03 - 3.03e+05, R2=0.0904	BETA=0.836, t(37.00)=1.48, p=0.148, pFDR=1, CI95%=-0.272 - 1.94, R2=0.0501	BETA=0.869, t(37.00)=0.0905, p=0.928, pFDR=1, CI95%=-17.9 - 19.7, R2=0.000197
Tapetum	RD	MDHI - Mobility	BETA=3.11e+04, t(35.46)=1.82, p=0.0767, pFDR=1, CI95%=-2.33e+03 - 6.45e+04, R2=0.0741	BETA=0.867, t(36.91)=1.51, p=0.139, pFDR=1, CI95%=-0.257 - 1.99, R2=0.0522	BETA=3.69, t(36.98)=0.376, p=0.709, pFDR=1, CI95%=-15.5 - 22.9, R2=0.0212
Cerebral WM	FA	MDHI - Upper Extremity	BETA=-267, t(37.00)=-1.25, p=0.219, pFDR=1, CI95%=-686 - 151, R2=0.0363	BETA=0.189, t(37.00)=0.308, p=0.76, pFDR=1, CI95%=-1.01 - 1.39, R2=0.00304	BETA=2.92, t(37.00)=0.307, p=0.761, pFDR=1, CI95%=-15.8 - 21.6, R2=0.00228
Cerebellar WM	FA	MDHI - Upper Extremity	BETA=23.6, t(36.07)=0.162, p=0.872, pFDR=1, CI95%=-261 - 308, R2=0.031	BETA=0.609, t(36.12)=1.15, p=0.257, pFDR=1, CI95%=-0.428 - 1.65, R2=0.0187	BETA=4.09, t(36.82)=0.421, p=0.676, pFDR=1, CI95%=-15 - 23.1, R2=0.00425
Corpus Callosum - Genu	FA	MDHI - Upper Extremity	BETA=-38.7, t(37.00)=-0.64, p=0.526, pFDR=1, CI95%=-157 - 79.8, R2=0.0137	BETA=0.442, t(37.00)=0.761, p=0.452, pFDR=1, CI95%=-0.697 - 1.58, R2=0.0116	BETA=4.72, t(37.00)=0.487, p=0.629, pFDR=1, CI95%=-14.3 - 23.7, R2=0.00978
Corpus Callosum - Body	FA	MDHI - Upper Extremity	BETA=-32.6, t(37.00)=-0.382, p=0.704, pFDR=1, CI95%=-200 - 135, R2=0.0192	BETA=0.516, t(37.00)=0.902, p=0.373, pFDR=1, CI95%=-0.605 - 1.64, R2=0.0162	BETA=4.31, t(37.00)=0.444, p=0.659, pFDR=1, CI95%=-14.7 - 23.3, R2=0.00474
Corpus Callosum - Splenium	FA	MDHI - Upper Extremity	BETA=8.01, t(37.00)=0.0968, p=0.923, pFDR=1, CI95%=-154 - 170, R2=0.0235	BETA=0.635, t(37.00)=0.999, p=0.324, pFDR=1, CI95%=-0.61 - 1.88, R2=0.0181	BETA=4.05, t(37.00)=0.418, p=0.678, pFDR=1, CI95%=-14.9 - 23, R2=0.00419
Cerebral Peduncle	FA	MDHI - Upper Extremity	BETA=-38.1, t(37.00)=-0.353, p=0.726, pFDR=1, CI95%=-249 - 173, R2=0.0142	BETA=0.483, t(37.00)=0.774, p=0.444, pFDR=1, CI95%=-0.74 - 1.71, R2=0.0131	BETA=4.33, t(37.00)=0.446, p=0.658, pFDR=1, CI95%=-14.7 - 23.4, R2=0.00478
Corticospinal Tract	FA	MDHI - Upper Extremity	BETA=-6.36, t(37.00)=-0.0714, p=0.943, pFDR=1, CI95%=-181 - 168, R2=0.0275	BETA=0.591, t(37.00)=1.08, p=0.285, pFDR=1, CI95%=-0.477 - 1.66, R2=0.0118	BETA=4.17, t(37.00)=0.42, p=0.677, pFDR=1, CI95%=-15.3 - 23.6, R2=0.00424
Medial Lemniscus	FA	MDHI - Upper Extremity	BETA=47.5, t(37.00)=0.652, p=0.519, pFDR=1, CI95%=-95.4 - 190, R2=0.0396	BETA=0.747, t(37.00)=1.31, p=0.199, pFDR=1, CI95%=-0.372 - 1.87, R2=0.0265	BETA=3.17, t(37.00)=0.327, p=0.746, pFDR=1, CI95%=-15.9 - 22.2, R2=0.0101
Pontine Crossing Tract	FA	MDHI - Upper Extremity	BETA=83, t(37.00)=1.07, p=0.292, pFDR=1, CI95%=-69.2 - 235, R2=0.0372	BETA=0.663, t(37.00)=1.27, p=0.213, pFDR=1, CI95%=-0.363 - 1.69, R2=0.0305	BETA=3.67, t(37.00)=0.384, p=0.703, pFDR=1, CI95%=-15 - 22.4, R2=0.0268
Middle Cerebellar Peduncle	FA	MDHI - Upper Extremity	BETA=73.8, t(36.91)=0.64, p=0.526, pFDR=1, CI95%=-152 - 300, R2=0.0365	BETA=0.661, t(36.88)=1.25, p=0.218, pFDR=1, CI95%=-0.374 - 1.7, R2=0.0228	BETA=3.19, t(36.99)=0.33, p=0.743, pFDR=1, CI95%=-15.7 - 22.1, R2=0.00978
Inferior Cerebellar Peduncle	FA	MDHI - Upper Extremity	BETA=-28.3, t(37.00)=-0.282, p=0.78, pFDR=1, CI95%=-225 - 169, R2=0.0286	BETA=0.586, t(37.00)=1.11, p=0.276, pFDR=1, CI95%=-0.452 - 1.62, R2=0.0141	BETA=3.85, t(37.00)=0.397, p=0.693, pFDR=1, CI95%=-15.1 - 22.9, R2=0.00379
Superior Cerebellar Peduncle	FA	MDHI - Upper Extremity	BETA=39.4, t(36.07)=0.545, p=0.589, pFDR=1, CI95%=-102 - 181, R2=0.037	BETA=0.712, t(36.96)=1.26, p=0.214, pFDR=1, CI95%=-0.393 - 1.82, R2=0.024	BETA=3.84, t(36.65)=0.398, p=0.693, pFDR=1, CI95%=-15.1 - 22.8, R2=0.00711
Anterior Limb Internal Capsule	FA	MDHI - Upper Extremity	BETA=-203, t(36.48)=-1.63, p=0.111, pFDR=1, CI95%=-446 - 40.9, R2=0.0604	BETA=0.602, t(36.64)=1.18, p=0.247, pFDR=1, CI95%=-0.4 - 1.6, R2=0.0324	BETA=-2.57, t(36.20)=-0.255, p=0.8, pFDR=1, CI95%=-22.3 - 17.1, R2=0.00158
Posterior Limb Internal Capsule	FA	MDHI - Upper Extremity	BETA=-56, t(37.00)=-0.469, p=0.642, pFDR=1, CI95%=-290 - 178, R2=0.034	BETA=0.648, t(37.00)=1.21, p=0.234, pFDR=1, CI95%=-0.403 - 1.7, R2=0.00687	BETA=1.85, t(37.00)=0.172, p=0.864, pFDR=1, CI95%=-19.1 - 22.8, R2=0.00528
Retrolenticular Internal Capsule	FA	MDHI - Upper Extremity	BETA=-253, t(37.00)=-1.84, p=0.0734, pFDR=1, CI95%=-523 - 16.1, R2=0.0757	BETA=0.415, t(37.00)=0.805, p=0.426, pFDR=1, CI95%=-0.595 - 1.42, R2=0.0154	BETA=-1.11, t(37.00)=-0.115, p=0.909, pFDR=1, CI95%=-20.1 - 17.9, R2=0.00821
Anterior Corona Radiata	FA	MDHI - Upper Extremity	BETA=-222, t(37.00)=-2.06, p=0.0469, pFDR=1, CI95%=-433 - -10.4, R2=0.0925	BETA=0.332, t(37.00)=0.641, p=0.525, pFDR=1, CI95%=-0.682 - 1.35, R2=0.00982	BETA=0.735, t(37.00)=0.079, p=0.937, pFDR=1, CI95%=-17.5 - 19, R2=0.00135
Superior Corona Radiata	FA	MDHI - Upper Extremity	BETA=-232, t(37.00)=-1.67, p=0.103, pFDR=1, CI95%=-504 - 40, R2=0.0631	BETA=0.562, t(37.00)=1.1, p=0.277, pFDR=1, CI95%=-0.437 - 1.56, R2=0.0285	BETA=-0.895, t(37.00)=-0.0914, p=0.928, pFDR=1, CI95%=-20.1 - 18.3, R2=0.0231
Posterior Corona Radiata	FA	MDHI - Upper Extremity	BETA=-110, t(37.00)=-0.912, p=0.368, pFDR=1, CI95%=-345 - 126, R2=0.0196	BETA=0.427, t(37.00)=0.768, p=0.448, pFDR=1, CI95%=-0.663 - 1.52, R2=0.014	BETA=0.596, t(37.00)=0.058, p=0.954, pFDR=1, CI95%=-19.6 - 20.8, R2=0.00736
Posterior Thalamic Radiation	FA	MDHI - Upper Extremity	BETA=-11.3, t(37.00)=-0.107, p=0.915, pFDR=1, CI95%=-218 - 195, R2=0.0255	BETA=0.581, t(37.00)=1.04, p=0.305, pFDR=1, CI95%=-0.513 - 1.68, R2=0.0154	BETA=3.89, t(37.00)=0.399, p=0.692, pFDR=1, CI95%=-15.2 - 23, R2=0.00382
Sagittal Stratum	FA	MDHI - Upper Extremity	BETA=-129, t(37.00)=-1.07, p=0.293, pFDR=1, CI95%=-367 - 108, R2=0.0267	BETA=0.419, t(37.00)=0.766, p=0.449, pFDR=1, CI95%=-0.654 - 1.49, R2=0.0139	BETA=1.79, t(37.00)=0.184, p=0.855, pFDR=1, CI95%=-17.3 - 20.9, R2=0.0129
External Capsule	FA	MDHI - Upper Extremity	BETA=-210, t(37.00)=-1.33, p=0.191, pFDR=1, CI95%=-519 - 98.7, R2=0.0411	BETA=0.578, t(37.00)=1.12, p=0.27, pFDR=1, CI95%=-0.433 - 1.59, R2=0.0293	BETA=3.01, t(37.00)=0.318, p=0.753, pFDR=1, CI95%=-15.6 - 21.6, R2=0.00243
Cingulum - Cingulate	FA	MDHI - Upper Extremity	BETA=2.52, t(37.00)=0.0364, p=0.971, pFDR=1, CI95%=-133 - 138, R2=0.028	BETA=0.607, t(37.00)=1.09, p=0.282, pFDR=1, CI95%=-0.482 - 1.7, R2=0.0181	BETA=3.97, t(37.00)=0.407, p=0.687, pFDR=1, CI95%=-15.2 - 23.1, R2=0.00397
Cingulum - Hippocampus	FA	MDHI - Upper Extremity	BETA=-226, t(36.83)=-1.68, p=0.101, pFDR=1, CI95%=-489 - 37.4, R2=0.0638	BETA=0.324, t(36.09)=0.603, p=0.55, pFDR=1, CI95%=-0.729 - 1.38, R2=0.013	BETA=1.61, t(36.77)=0.171, p=0.865, pFDR=1, CI95%=-16.9 - 20.1, R2=0.0087
Superior Longitudinal Fasciculus	FA	MDHI - Upper Extremity	BETA=-181, t(37.00)=-1.38, p=0.176, pFDR=1, CI95%=-437 - 75.8, R2=0.0439	BETA=0.26, t(37.00)=0.456, p=0.651, pFDR=1, CI95%=-0.859 - 1.38, R2=0.00641	BETA=4.9, t(37.00)=0.517, p=0.608, pFDR=1, CI95%=-13.7 - 23.5, R2=0.00498
Superior Frontooccipital Fasciculus	FA	MDHI - Upper Extremity	BETA=-32.1, t(37.00)=-0.349, p=0.729, pFDR=1, CI95%=-213 - 148, R2=0.0316	BETA=0.616, t(37.00)=1.16, p=0.252, pFDR=1, CI95%=-0.421 - 1.65, R2=0.0129	BETA=2.91, t(37.00)=0.286, p=0.777, pFDR=1, CI95%=-17 - 22.9, R2=0.00292
Uncinate Fasciculus	FA	MDHI - Upper Extremity	BETA=-45, t(37.00)=-0.665, p=0.51, pFDR=1, CI95%=-178 - 87.8, R2=0.0212	BETA=0.513, t(37.00)=0.948, p=0.349, pFDR=1, CI95%=-0.548 - 1.57, R2=0.0105	BETA=4.35, t(37.00)=0.451, p=0.655, pFDR=1, CI95%=-14.6 - 23.2, R2=0.00524
Tapetum	FA	MDHI - Upper Extremity	BETA=-21.3, t(37.00)=-0.28, p=0.781, pFDR=1, CI95%=-171 - 128, R2=0.0203	BETA=0.535, t(37.00)=0.926, p=0.36, pFDR=1, CI95%=-0.597 - 1.67, R2=0.0178	BETA=4.16, t(37.00)=0.429, p=0.67, pFDR=1, CI95%=-14.8 - 23.1, R2=0.00442
Cerebral WM	AD	MDHI - Upper Extremity	BETA=3.08e+04, t(38.00)=0.524, p=0.603, pFDR=1, CI95%=-8.44e+04 - 1.46e+05, R2=0.0226	BETA=0.542, t(38.00)=0.989, p=0.329, pFDR=1, CI95%=-0.532 - 1.62, R2=0.0124	BETA=3.58, t(38.00)=0.375, p=0.71, pFDR=1, CI95%=-15.2 - 22.3, R2=0.00643
Cerebellar WM	AD	MDHI - Upper Extremity	BETA=1.9e+04, t(36.12)=0.34, p=0.736, pFDR=1, CI95%=-9.06e+04 - 1.29e+05, R2=0.0328	BETA=0.627, t(37.88)=1.2, p=0.238, pFDR=1, CI95%=-0.398 - 1.65, R2=0.0145	BETA=3.01, t(37.27)=0.311, p=0.757, pFDR=1, CI95%=-15.9 - 21.9, R2=0.00271
Corpus Callosum - Genu	AD	MDHI - Upper Extremity	BETA=1.02e+04, t(37.99)=0.339, p=0.736, pFDR=1, CI95%=-4.87e+04 - 6.9e+04, R2=0.0329	BETA=0.629, t(37.87)=1.2, p=0.238, pFDR=1, CI95%=-0.398 - 1.66, R2=0.0155	BETA=3, t(37.69)=0.311, p=0.757, pFDR=1, CI95%=-15.9 - 21.9, R2=0.00271
Corpus Callosum - Body	AD	MDHI - Upper Extremity	BETA=6.35e+04, t(38.00)=1.41, p=0.167, pFDR=1, CI95%=-2.49e+04 - 1.52e+05, R2=0.0447	BETA=0.464, t(38.00)=0.886, p=0.381, pFDR=1, CI95%=-0.562 - 1.49, R2=0.0182	BETA=3.34, t(38.00)=0.356, p=0.724, pFDR=1, CI95%=-15 - 21.7, R2=0.0153
Corpus Callosum - Splenium	AD	MDHI - Upper Extremity	BETA=9.59e+03, t(37.58)=0.263, p=0.794, pFDR=1, CI95%=-6.19e+04 - 8.11e+04, R2=0.0305	BETA=0.614, t(37.99)=1.16, p=0.255, pFDR=1, CI95%=-0.427 - 1.66, R2=0.0145	BETA=3.54, t(37.99)=0.368, p=0.715, pFDR=1, CI95%=-15.3 - 22.4, R2=0.00318
Cerebral Peduncle	AD	MDHI - Upper Extremity	BETA=8.88e+03, t(37.41)=0.263, p=0.794, pFDR=1, CI95%=-5.73e+04 - 7.5e+04, R2=0.034	BETA=0.638, t(37.70)=1.22, p=0.23, pFDR=1, CI95%=-0.386 - 1.66, R2=0.0154	BETA=3.39, t(37.88)=0.353, p=0.726, pFDR=1, CI95%=-15.4 - 22.2, R2=0.00293
Corticospinal Tract	AD	MDHI - Upper Extremity	BETA=4.12e+03, t(33.38)=0.151, p=0.881, pFDR=1, CI95%=-4.95e+04 - 5.77e+04, R2=0.0334	BETA=0.633, t(37.75)=1.21, p=0.234, pFDR=1, CI95%=-0.392 - 1.66, R2=0.0145	BETA=3.7, t(38.00)=0.38, p=0.706, pFDR=1, CI95%=-15.3 - 22.7, R2=0.0034
Medial Lemniscus	AD	MDHI - Upper Extremity	BETA=-2.44e+03, t(37.27)=-0.134, p=0.894, pFDR=1, CI95%=-3.8e+04 - 3.31e+04, R2=0.0314	BETA=0.69, t(36.58)=1.18, p=0.247, pFDR=1, CI95%=-0.46 - 1.84, R2=0.0151	BETA=2.75, t(37.93)=0.282, p=0.779, pFDR=1, CI95%=-16.3 - 21.8, R2=0.00188
Pontine Crossing Tract	AD	MDHI - Upper Extremity	BETA=-1.55e+04, t(37.55)=-0.66, p=0.513, pFDR=1, CI95%=-6.14e+04 - 3.05e+04, R2=0.0443	BETA=0.791, t(37.75)=1.4, p=0.169, pFDR=1, CI95%=-0.314 - 1.89, R2=0.0209	BETA=1.65, t(37.83)=0.168, p=0.868, pFDR=1, CI95%=-17.6 - 20.9, R2=0.0101
Middle Cerebellar Peduncle	AD	MDHI - Upper Extremity	BETA=-1.28e+04, t(31.96)=-0.303, p=0.764, pFDR=1, CI95%=-9.56e+04 - 7e+04, R2=0.0337	BETA=0.636, t(37.66)=1.22, p=0.231, pFDR=1, CI95%=-0.389 - 1.66, R2=0.0177	BETA=3.51, t(37.76)=0.365, p=0.717, pFDR=1, CI95%=-15.3 - 22.3, R2=0.00314
Inferior Cerebellar Peduncle	AD	MDHI - Upper Extremity	BETA=1.11e+04, t(38.00)=0.344, p=0.733, pFDR=1, CI95%=-5.19e+04 - 7.41e+04, R2=0.0232	BETA=0.562, t(38.00)=1, p=0.322, pFDR=1, CI95%=-0.535 - 1.66, R2=0.015	BETA=3.84, t(38.00)=0.4, p=0.692, pFDR=1, CI95%=-15 - 22.7, R2=0.00375
Superior Cerebellar Peduncle	AD	MDHI - Upper Extremity	BETA=7.76e+03, t(38.00)=0.444, p=0.659, pFDR=1, CI95%=-2.64e+04 - 4.2e+04, R2=0.0279	BETA=0.586, t(38.00)=1.1, p=0.276, pFDR=1, CI95%=-0.454 - 1.63, R2=0.0194	BETA=3.59, t(38.00)=0.375, p=0.71, pFDR=1, CI95%=-15.2 - 22.4, R2=0.00463
Anterior Limb Internal Capsule	AD	MDHI - Upper Extremity	BETA=3.46e+04, t(38.00)=0.539, p=0.593, pFDR=1, CI95%=-9.12e+04 - 1.6e+05, R2=0.0231	BETA=0.545, t(38.00)=1, p=0.323, pFDR=1, CI95%=-0.522 - 1.61, R2=0.0208	BETA=3.96, t(38.00)=0.413, p=0.682, pFDR=1, CI95%=-14.8 - 22.8, R2=0.0068
Posterior Limb Internal Capsule	AD	MDHI - Upper Extremity	BETA=3.04e+04, t(38.00)=0.607, p=0.548, pFDR=1, CI95%=-6.78e+04 - 1.29e+05, R2=0.0248	BETA=0.555, t(38.00)=1.04, p=0.306, pFDR=1, CI95%=-0.493 - 1.6, R2=0.0196	BETA=4.9, t(38.00)=0.5, p=0.62, pFDR=1, CI95%=-14.3 - 24.1, R2=0.00861
Retrolenticular Internal Capsule	AD	MDHI - Upper Extremity	BETA=-6.9e+03, t(34.13)=-0.16, p=0.874, pFDR=1, CI95%=-9.14e+04 - 7.76e+04, R2=0.034	BETA=0.661, t(37.85)=1.22, p=0.229, pFDR=1, CI95%=-0.399 - 1.72, R2=0.0162	BETA=3.32, t(37.96)=0.346, p=0.732, pFDR=1, CI95%=-15.5 - 22.1, R2=0.00281
Anterior Corona Radiata	AD	MDHI - Upper Extremity	BETA=1.66e+04, t(33.12)=0.351, p=0.728, pFDR=1, CI95%=-7.61e+04 - 1.09e+05, R2=0.0268	BETA=0.586, t(37.68)=1.08, p=0.287, pFDR=1, CI95%=-0.476 - 1.65, R2=0.0136	BETA=3.3, t(37.75)=0.344, p=0.733, pFDR=1, CI95%=-15.5 - 22.1, R2=0.00289
Superior Corona Radiata	AD	MDHI - Upper Extremity	BETA=-553, t(34.07)=-0.0125, p=0.99, pFDR=1, CI95%=-8.75e+04 - 8.64e+04, R2=0.0314	BETA=0.642, t(37.66)=1.17, p=0.248, pFDR=1, CI95%=-0.431 - 1.72, R2=0.0156	BETA=3.33, t(37.95)=0.346, p=0.731, pFDR=1, CI95%=-15.5 - 22.2, R2=0.00282
Posterior Corona Radiata	AD	MDHI - Upper Extremity	BETA=3.49e+03, t(34.18)=0.0784, p=0.938, pFDR=1, CI95%=-8.37e+04 - 9.07e+04, R2=0.0303	BETA=0.627, t(37.56)=1.15, p=0.257, pFDR=1, CI95%=-0.441 - 1.69, R2=0.0153	BETA=3.33, t(37.77)=0.347, p=0.731, pFDR=1, CI95%=-15.5 - 22.2, R2=0.00283
Posterior Thalamic Radiation	AD	MDHI - Upper Extremity	BETA=-4.39e+03, t(36.21)=-0.107, p=0.915, pFDR=1, CI95%=-8.48e+04 - 7.6e+04, R2=0.0319	BETA=0.664, t(36.39)=1.18, p=0.244, pFDR=1, CI95%=-0.434 - 1.76, R2=0.016	BETA=3.31, t(37.78)=0.344, p=0.732, pFDR=1, CI95%=-15.5 - 22.1, R2=0.00279
Sagittal Stratum	AD	MDHI - Upper Extremity	BETA=9.29e+03, t(31.89)=0.228, p=0.821, pFDR=1, CI95%=-7.06e+04 - 8.92e+04, R2=0.0281	BETA=0.602, t(37.62)=1.11, p=0.275, pFDR=1, CI95%=-0.463 - 1.67, R2=0.0129	BETA=3.54, t(37.96)=0.369, p=0.714, pFDR=1, CI95%=-15.3 - 22.4, R2=0.0032
External Capsule	AD	MDHI - Upper Extremity	BETA=2.87e+04, t(38.00)=0.506, p=0.616, pFDR=1, CI95%=-8.24e+04 - 1.4e+05, R2=0.0234	BETA=0.55, t(38.00)=1.01, p=0.32, pFDR=1, CI95%=-0.519 - 1.62, R2=0.0134	BETA=3.3, t(38.00)=0.344, p=0.733, pFDR=1, CI95%=-15.5 - 22.1, R2=0.006
Cingulum - Cingulate	AD	MDHI - Upper Extremity	BETA=9.39e+04, t(38.00)=1.68, p=0.102, pFDR=1, CI95%=-1.58e+04 - 2.04e+05, R2=0.0622	BETA=0.469, t(38.00)=0.913, p=0.367, pFDR=1, CI95%=-0.538 - 1.48, R2=0.0193	BETA=3.21, t(38.00)=0.347, p=0.731, pFDR=1, CI95%=-15 - 21.4, R2=0.00967
Cingulum - Hippocampus	AD	MDHI - Upper Extremity	BETA=4.35e+04, t(38.00)=0.663, p=0.511, pFDR=1, CI95%=-8.5e+04 - 1.72e+05, R2=0.0265	BETA=0.568, t(38.00)=1.07, p=0.289, pFDR=1, CI95%=-0.468 - 1.6, R2=0.0126	BETA=3.83, t(38.00)=0.401, p=0.691, pFDR=1, CI95%=-14.9 - 22.6, R2=0.0103
Superior Longitudinal Fasciculus	AD	MDHI - Upper Extremity	BETA=1.9e+04, t(38.00)=0.417, p=0.679, pFDR=1, CI95%=-7.01e+04 - 1.08e+05, R2=0.0264	BETA=0.576, t(38.00)=1.07, p=0.29, pFDR=1, CI95%=-0.477 - 1.63, R2=0.015	BETA=3.42, t(38.00)=0.357, p=0.723, pFDR=1, CI95%=-15.4 - 22.2, R2=0.00409
Superior Frontooccipital Fasciculus	AD	MDHI - Upper Extremity	BETA=3.23e+04, t(38.00)=0.728, p=0.471, pFDR=1, CI95%=-5.47e+04 - 1.19e+05, R2=0.022	BETA=0.526, t(38.00)=0.976, p=0.335, pFDR=1, CI95%=-0.53 - 1.58, R2=0.0188	BETA=3.63, t(38.00)=0.38, p=0.706, pFDR=1, CI95%=-15.1 - 22.3, R2=0.0123
Uncinate Fasciculus	AD	MDHI - Upper Extremity	BETA=5.01e+04, t(38.00)=0.819, p=0.418, pFDR=1, CI95%=-6.97e+04 - 1.7e+05, R2=0.0248	BETA=0.549, t(38.00)=1.04, p=0.305, pFDR=1, CI95%=-0.486 - 1.58, R2=0.0209	BETA=2.18, t(38.00)=0.225, p=0.823, pFDR=1, CI95%=-16.8 - 21.1, R2=0.0156
Tapetum	AD	MDHI - Upper Extremity	BETA=-285, t(32.44)=-0.0183, p=0.985, pFDR=1, CI95%=-3.08e+04 - 3.02e+04, R2=0.0309	BETA=0.642, t(37.57)=1.16, p=0.252, pFDR=1, CI95%=-0.439 - 1.72, R2=0.0157	BETA=3.35, t(37.98)=0.347, p=0.731, pFDR=1, CI95%=-15.6 - 22.3, R2=0.00282
Cerebral WM	RD	MDHI - Upper Extremity	BETA=8.31e+04, t(37.00)=0.981, p=0.333, pFDR=1, CI95%=-8.28e+04 - 2.49e+05, R2=0.0227	BETA=0.345, t(37.00)=0.592, p=0.558, pFDR=1, CI95%=-0.798 - 1.49, R2=0.00944	BETA=3.3, t(37.00)=0.344, p=0.733, pFDR=1, CI95%=-15.5 - 22.1, R2=0.00836
Cerebellar WM	RD	MDHI - Upper Extremity	BETA=3.05e+04, t(37.00)=0.331, p=0.742, pFDR=1, CI95%=-1.5e+05 - 2.11e+05, R2=0.0272	BETA=0.574, t(37.00)=1.08, p=0.289, pFDR=1, CI95%=-0.471 - 1.62, R2=0.015	BETA=3.69, t(37.00)=0.38, p=0.706, pFDR=1, CI95%=-15.4 - 22.7, R2=0.00346
Corpus Callosum - Genu	RD	MDHI - Upper Extremity	BETA=1.49e+04, t(37.00)=0.34, p=0.736, pFDR=1, CI95%=-7.09e+04 - 1.01e+05, R2=0.0192	BETA=0.52, t(37.00)=0.901, p=0.373, pFDR=1, CI95%=-0.611 - 1.65, R2=0.0149	BETA=3.88, t(37.00)=0.401, p=0.691, pFDR=1, CI95%=-15.1 - 22.9, R2=0.00386
Corpus Callosum - Body	RD	MDHI - Upper Extremity	BETA=4.41e+04, t(37.00)=0.778, p=0.442, pFDR=1, CI95%=-6.7e+04 - 1.55e+05, R2=0.0161	BETA=0.409, t(37.00)=0.706, p=0.485, pFDR=1, CI95%=-0.726 - 1.54, R2=0.0144	BETA=4.13, t(37.00)=0.43, p=0.67, pFDR=1, CI95%=-14.7 - 23, R2=0.0119
Corpus Callosum - Splenium	RD	MDHI - Upper Extremity	BETA=1.25e+04, t(37.00)=0.243, p=0.81, pFDR=1, CI95%=-8.84e+04 - 1.13e+05, R2=0.0184	BETA=0.518, t(37.00)=0.825, p=0.415, pFDR=1, CI95%=-0.713 - 1.75, R2=0.0161	BETA=3.91, t(37.00)=0.403, p=0.689, pFDR=1, CI95%=-15.1 - 22.9, R2=0.0039
Cerebral Peduncle	RD	MDHI - Upper Extremity	BETA=3.01e+04, t(37.00)=0.597, p=0.554, pFDR=1, CI95%=-6.88e+04 - 1.29e+05, R2=0.015	BETA=0.456, t(37.00)=0.787, p=0.436, pFDR=1, CI95%=-0.679 - 1.59, R2=0.0147	BETA=4.3, t(37.00)=0.445, p=0.659, pFDR=1, CI95%=-14.6 - 23.2, R2=0.00852
Corticospinal Tract	RD	MDHI - Upper Extremity	BETA=1.23e+04, t(37.00)=0.313, p=0.756, pFDR=1, CI95%=-6.48e+04 - 8.94e+04, R2=0.0292	BETA=0.59, t(37.00)=1.12, p=0.271, pFDR=1, CI95%=-0.446 - 1.63, R2=0.0109	BETA=4.43, t(37.00)=0.454, p=0.652, pFDR=1, CI95%=-14.7 - 23.6, R2=0.00494
Medial Lemniscus	RD	MDHI - Upper Extremity	BETA=-7.06e+03, t(37.00)=-0.311, p=0.757, pFDR=1, CI95%=-5.15e+04 - 3.74e+04, R2=0.0308	BETA=0.691, t(37.00)=1.15, p=0.258, pFDR=1, CI95%=-0.488 - 1.87, R2=0.019	BETA=3.55, t(37.00)=0.362, p=0.719, pFDR=1, CI95%=-15.6 - 22.7, R2=0.00316
Pontine Crossing Tract	RD	MDHI - Upper Extremity	BETA=-5.88e+04, t(37.00)=-1.31, p=0.198, pFDR=1, CI95%=-1.47e+05 - 2.92e+04, R2=0.0551	BETA=0.859, t(37.00)=1.55, p=0.128, pFDR=1, CI95%=-0.224 - 1.94, R2=0.0397	BETA=1.49, t(37.00)=0.154, p=0.879, pFDR=1, CI95%=-17.5 - 20.4, R2=0.0376
Middle Cerebellar Peduncle	RD	MDHI - Upper Extremity	BETA=-1.89e+04, t(37.00)=-0.332, p=0.742, pFDR=1, CI95%=-1.31e+05 - 9.27e+04, R2=0.0313	BETA=0.611, t(37.00)=1.16, p=0.255, pFDR=1, CI95%=-0.424 - 1.65, R2=0.0205	BETA=3.94, t(37.00)=0.408, p=0.686, pFDR=1, CI95%=-15 - 22.9, R2=0.00399
Inferior Cerebellar Peduncle	RD	MDHI - Upper Extremity	BETA=1.66e+04, t(37.00)=0.363, p=0.718, pFDR=1, CI95%=-7.29e+04 - 1.06e+05, R2=0.0195	BETA=0.52, t(37.00)=0.909, p=0.369, pFDR=1, CI95%=-0.601 - 1.64, R2=0.0146	BETA=4.21, t(37.00)=0.435, p=0.666, pFDR=1, CI95%=-14.8 - 23.2, R2=0.00454
Superior Cerebellar Peduncle	RD	MDHI - Upper Extremity	BETA=8.83e+03, t(37.00)=0.36, p=0.721, pFDR=1, CI95%=-3.92e+04 - 5.69e+04, R2=0.0212	BETA=0.532, t(37.00)=0.948, p=0.349, pFDR=1, CI95%=-0.568 - 1.63, R2=0.0171	BETA=4, t(37.00)=0.413, p=0.682, pFDR=1, CI95%=-15 - 22.9, R2=0.0041
Anterior Limb Internal Capsule	RD	MDHI - Upper Extremity	BETA=1.59e+05, t(37.00)=1.41, p=0.166, pFDR=1, CI95%=-6.17e+04 - 3.8e+05, R2=0.0459	BETA=0.446, t(37.00)=0.848, p=0.402, pFDR=1, CI95%=-0.585 - 1.48, R2=0.017	BETA=-0.104, t(37.00)=-0.0105, p=0.992, pFDR=1, CI95%=-19.5 - 19.3, R2=0.0015
Posterior Limb Internal Capsule	RD	MDHI - Upper Extremity	BETA=6.58e+04, t(37.00)=0.634, p=0.53, pFDR=1, CI95%=-1.38e+05 - 2.69e+05, R2=0.0328	BETA=0.625, t(37.00)=1.19, p=0.243, pFDR=1, CI95%=-0.407 - 1.66, R2=0.00961	BETA=2, t(37.00)=0.197, p=0.845, pFDR=1, CI95%=-17.9 - 21.9, R2=0.00805
Retrolenticular Internal Capsule	RD	MDHI - Upper Extremity	BETA=1.19e+05, t(37.00)=1.29, p=0.205, pFDR=1, CI95%=-6.17e+04 - 3e+05, R2=0.0386	BETA=0.383, t(37.00)=0.705, p=0.485, pFDR=1, CI95%=-0.682 - 1.45, R2=0.0118	BETA=1.19, t(37.00)=0.123, p=0.903, pFDR=1, CI95%=-17.9 - 20.3, R2=0.0108
Anterior Corona Radiata	RD	MDHI - Upper Extremity	BETA=7.3e+04, t(37.00)=1.19, p=0.242, pFDR=1, CI95%=-4.72e+04 - 1.93e+05, R2=0.033	BETA=0.409, t(37.00)=0.754, p=0.456, pFDR=1, CI95%=-0.655 - 1.47, R2=0.0135	BETA=1.94, t(37.00)=0.201, p=0.842, pFDR=1, CI95%=-17 - 20.9, R2=0.00546
Superior Corona Radiata	RD	MDHI - Upper Extremity	BETA=1.19e+05, t(37.00)=1.35, p=0.186, pFDR=1, CI95%=-5.44e+04 - 2.93e+05, R2=0.0418	BETA=0.429, t(37.00)=0.808, p=0.425, pFDR=1, CI95%=-0.612 - 1.47, R2=0.0163	BETA=0.633, t(37.00)=0.0647, p=0.949, pFDR=1, CI95%=-18.5 - 19.8, R2=0.0155
Posterior Corona Radiata	RD	MDHI - Upper Extremity	BETA=2.75e+04, t(37.00)=0.423, p=0.675, pFDR=1, CI95%=-9.99e+04 - 1.55e+05, R2=0.0187	BETA=0.507, t(37.00)=0.888, p=0.38, pFDR=1, CI95%=-0.612 - 1.63, R2=0.0136	BETA=2.78, t(37.00)=0.275, p=0.785, pFDR=1, CI95%=-17 - 22.6, R2=0.0043
Posterior Thalamic Radiation	RD	MDHI - Upper Extremity	BETA=-1.12e+04, t(37.00)=-0.201, p=0.842, pFDR=1, CI95%=-1.2e+05 - 9.77e+04, R2=0.0294	BETA=0.648, t(37.00)=1.12, p=0.269, pFDR=1, CI95%=-0.484 - 1.78, R2=0.019	BETA=4.12, t(37.00)=0.425, p=0.673, pFDR=1, CI95%=-14.9 - 23.1, R2=0.00434
Sagittal Stratum	RD	MDHI - Upper Extremity	BETA=6.06e+04, t(37.00)=0.921, p=0.363, pFDR=1, CI95%=-6.83e+04 - 1.9e+05, R2=0.02	BETA=0.383, t(37.00)=0.667, p=0.509, pFDR=1, CI95%=-0.741 - 1.51, R2=0.0112	BETA=3.15, t(37.00)=0.327, p=0.746, pFDR=1, CI95%=-15.7 - 22, R2=0.0106
External Capsule	RD	MDHI - Upper Extremity	BETA=2.33e+05, t(37.00)=1.86, p=0.0702, pFDR=1, CI95%=-1.19e+04 - 4.77e+05, R2=0.0773	BETA=0.195, t(37.00)=0.355, p=0.725, pFDR=1, CI95%=-0.882 - 1.27, R2=0.00303	BETA=1.83, t(37.00)=0.196, p=0.845, pFDR=1, CI95%=-16.5 - 20.1, R2=0.000929
Cingulum - Cingulate	RD	MDHI - Upper Extremity	BETA=5.55e+04, t(37.00)=0.744, p=0.461, pFDR=1, CI95%=-9.06e+04 - 2.02e+05, R2=0.0132	BETA=0.42, t(37.00)=0.728, p=0.471, pFDR=1, CI95%=-0.712 - 1.55, R2=0.0126	BETA=4.15, t(37.00)=0.431, p=0.669, pFDR=1, CI95%=-14.7 - 23, R2=0.0126
Cingulum - Hippocampus	RD	MDHI - Upper Extremity	BETA=1.81e+05, t(37.00)=2.05, p=0.0475, pFDR=1, CI95%=7.96e+03 - 3.54e+05, R2=0.092	BETA=0.139, t(37.00)=0.253, p=0.802, pFDR=1, CI95%=-0.937 - 1.21, R2=0.00912	BETA=2.69, t(37.00)=0.293, p=0.771, pFDR=1, CI95%=-15.3 - 20.7, R2=0.0023
Superior Longitudinal Fasciculus	RD	MDHI - Upper Extremity	BETA=8.98e+04, t(37.00)=1.16, p=0.252, pFDR=1, CI95%=-6.14e+04 - 2.41e+05, R2=0.0316	BETA=0.351, t(37.00)=0.625, p=0.536, pFDR=1, CI95%=-0.75 - 1.45, R2=0.00931	BETA=3.62, t(37.00)=0.38, p=0.706, pFDR=1, CI95%=-15 - 22.3, R2=0.00594
Superior Frontooccipital Fasciculus	RD	MDHI - Upper Extremity	BETA=5.81e+04, t(37.00)=0.756, p=0.455, pFDR=1, CI95%=-9.26e+04 - 2.09e+05, R2=0.0253	BETA=0.549, t(37.00)=1.04, p=0.306, pFDR=1, CI95%=-0.487 - 1.58, R2=0.0136	BETA=2.12, t(37.00)=0.214, p=0.832, pFDR=1, CI95%=-17.3 - 21.6, R2=0.0118
Uncinate Fasciculus	RD	MDHI - Upper Extremity	BETA=6.68e+04, t(37.00)=0.88, p=0.385, pFDR=1, CI95%=-8.19e+04 - 2.15e+05, R2=0.0183	BETA=0.413, t(37.00)=0.732, p=0.469, pFDR=1, CI95%=-0.693 - 1.52, R2=0.0127	BETA=3.95, t(37.00)=0.412, p=0.683, pFDR=1, CI95%=-14.8 - 22.7, R2=0.00408
Tapetum	RD	MDHI - Upper Extremity	BETA=3.73e+03, t(37.00)=0.219, p=0.828, pFDR=1, CI95%=-2.96e+04 - 3.71e+04, R2=0.0219	BETA=0.552, t(37.00)=0.965, p=0.341, pFDR=1, CI95%=-0.57 - 1.67, R2=0.0183	BETA=4.34, t(37.00)=0.443, p=0.66, pFDR=1, CI95%=-14.9 - 23.5, R2=0.00472
Cerebral WM	FA	MDHI - Myotonia	BETA=-245, t(35.99)=-1.15, p=0.257, pFDR=1, CI95%=-664 - 173, R2=0.0583	BETA=0.99, t(36.85)=1.61, p=0.117, pFDR=1, CI95%=-0.218 - 2.2, R2=0.0304	BETA=6.28, t(37.00)=0.654, p=0.517, pFDR=1, CI95%=-12.5 - 25.1, R2=0.0102
Cerebellar WM	FA	MDHI - Myotonia	BETA=-134, t(36.18)=-0.927, p=0.36, pFDR=1, CI95%=-416 - 149, R2=0.125	BETA=1.28, t(36.48)=2.43, p=0.0202, pFDR=0.546, CI95%=0.247 - 2.31, R2=0.0204	BETA=7.68, t(36.96)=0.796, p=0.431, pFDR=1, CI95%=-11.2 - 26.6, R2=0.0151
Corpus Callosum - Genu	FA	MDHI - Myotonia	BETA=-36.6, t(37.00)=-0.602, p=0.551, pFDR=1, CI95%=-156 - 82.5, R2=0.0952	BETA=1.22, t(36.48)=2.08, p=0.0448, pFDR=1, CI95%=0.0691 - 2.37, R2=0.0158	BETA=7.97, t(36.99)=0.817, p=0.419, pFDR=1, CI95%=-11.1 - 27.1, R2=0.00864
Corpus Callosum - Body	FA	MDHI - Myotonia	BETA=1.12, t(35.41)=0.013, p=0.99, pFDR=1, CI95%=-169 - 171, R2=0.122	BETA=1.38, t(36.38)=2.38, p=0.0225, pFDR=0.607, CI95%=0.246 - 2.52, R2=0.0127	BETA=7.13, t(36.99)=0.73, p=0.47, pFDR=1, CI95%=-12 - 26.3, R2=0.000787
Corpus Callosum - Splenium	FA	MDHI - Myotonia	BETA=45, t(36.84)=0.543, p=0.59, pFDR=1, CI95%=-117 - 207, R2=0.129	BETA=1.58, t(36.70)=2.47, p=0.0182, pFDR=0.491, CI95%=0.327 - 2.83, R2=0.0131	BETA=7.2, t(36.93)=0.743, p=0.462, pFDR=1, CI95%=-11.8 - 26.2, R2=0.00705
Cerebral Peduncle	FA	MDHI - Myotonia	BETA=14.6, t(31.31)=0.137, p=0.892, pFDR=1, CI95%=-194 - 223, R2=0.11	BETA=1.42, t(33.76)=2.29, p=0.0283, pFDR=0.763, CI95%=0.206 - 2.64, R2=0.0124	BETA=7.05, t(36.70)=0.723, p=0.474, pFDR=1, CI95%=-12.1 - 26.2, R2=0.00109
Corticospinal Tract	FA	MDHI - Myotonia	BETA=46.7, t(35.98)=0.525, p=0.602, pFDR=1, CI95%=-127 - 221, R2=0.138	BETA=1.4, t(37.00)=2.58, p=0.0141, pFDR=0.381, CI95%=0.336 - 2.47, R2=0.0114	BETA=6.87, t(36.98)=0.692, p=0.493, pFDR=1, CI95%=-12.6 - 26.3, R2=0.00656
Medial Lemniscus	FA	MDHI - Myotonia	BETA=9.2, t(34.85)=0.126, p=0.9, pFDR=1, CI95%=-134 - 152, R2=0.124	BETA=1.4, t(35.98)=2.44, p=0.0198, pFDR=0.535, CI95%=0.274 - 2.52, R2=0.0128	BETA=7.19, t(36.78)=0.734, p=0.467, pFDR=1, CI95%=-12 - 26.4, R2=0.00118
Pontine Crossing Tract	FA	MDHI - Myotonia	BETA=101, t(35.85)=1.3, p=0.203, pFDR=1, CI95%=-51.6 - 253, R2=0.152	BETA=1.42, t(36.95)=2.72, p=0.0099, pFDR=0.267, CI95%=0.397 - 2.44, R2=0.0394	BETA=7.35, t(37.00)=0.772, p=0.445, pFDR=1, CI95%=-11.3 - 26, R2=0.0142
Middle Cerebellar Peduncle	FA	MDHI - Myotonia	BETA=-40.3, t(36.95)=-0.347, p=0.73, pFDR=1, CI95%=-268 - 187, R2=0.131	BETA=1.33, t(36.86)=2.5, p=0.0172, pFDR=0.463, CI95%=0.285 - 2.37, R2=0.0155	BETA=7.86, t(36.99)=0.809, p=0.424, pFDR=1, CI95%=-11.2 - 26.9, R2=0.00289
Inferior Cerebellar Peduncle	FA	MDHI - Myotonia	BETA=-50.3, t(36.99)=-0.5, p=0.62, pFDR=1, CI95%=-248 - 147, R2=0.131	BETA=1.33, t(36.93)=2.49, p=0.0173, pFDR=0.466, CI95%=0.284 - 2.37, R2=0.0139	BETA=7.43, t(37.00)=0.765, p=0.449, pFDR=1, CI95%=-11.6 - 26.5, R2=0.00599
Superior Cerebellar Peduncle	FA	MDHI - Myotonia	BETA=-25.2, t(36.03)=-0.349, p=0.729, pFDR=1, CI95%=-167 - 116, R2=0.11	BETA=1.29, t(36.82)=2.27, p=0.029, pFDR=0.782, CI95%=0.177 - 2.4, R2=0.0148	BETA=7.66, t(36.99)=0.788, p=0.436, pFDR=1, CI95%=-11.4 - 26.7, R2=0.00289
Anterior Limb Internal Capsule	FA	MDHI - Myotonia	BETA=-177, t(36.44)=-1.41, p=0.168, pFDR=1, CI95%=-425 - 70.1, R2=0.146	BETA=1.38, t(37.00)=2.66, p=0.0115, pFDR=0.309, CI95%=0.363 - 2.39, R2=0.0457	BETA=1.39, t(36.78)=0.136, p=0.893, pFDR=1, CI95%=-18.6 - 21.4, R2=0.00961
Posterior Limb Internal Capsule	FA	MDHI - Myotonia	BETA=-94.3, t(36.23)=-0.785, p=0.438, pFDR=1, CI95%=-330 - 141, R2=0.152	BETA=1.46, t(36.76)=2.72, p=0.00993, pFDR=0.268, CI95%=0.409 - 2.52, R2=0.0148	BETA=3.37, t(36.12)=0.312, p=0.757, pFDR=1, CI95%=-17.8 - 24.5, R2=0.00298
Retrolenticular Internal Capsule	FA	MDHI - Myotonia	BETA=-321, t(36.97)=-2.39, p=0.0223, pFDR=0.57, CI95%=-584 - -57.2, R2=0.121	BETA=1.06, t(36.43)=2.11, p=0.0422, pFDR=0.57, CI95%=0.0731 - 2.05, R2=0.0966	BETA=2.34, t(36.88)=0.247, p=0.806, pFDR=1, CI95%=-16.2 - 20.9, R2=0.0131
Anterior Corona Radiata	FA	MDHI - Myotonia	BETA=-180, t(36.38)=-1.64, p=0.109, pFDR=1, CI95%=-395 - 34.8, R2=0.103	BETA=1.15, t(36.99)=2.18, p=0.036, pFDR=0.972, CI95%=0.115 - 2.19, R2=0.0602	BETA=4.64, t(36.94)=0.487, p=0.629, pFDR=1, CI95%=-14 - 23.3, R2=0.00636
Superior Corona Radiata	FA	MDHI - Myotonia	BETA=-274, t(36.98)=-1.99, p=0.0535, pFDR=0.722, CI95%=-543 - -4.77, R2=0.133	BETA=1.27, t(36.81)=2.52, p=0.016, pFDR=0.433, CI95%=0.285 - 2.26, R2=0.0876	BETA=2.49, t(36.83)=0.256, p=0.799, pFDR=1, CI95%=-16.5 - 21.5, R2=0.0224
Posterior Corona Radiata	FA	MDHI - Myotonia	BETA=-152, t(34.42)=-1.29, p=0.206, pFDR=1, CI95%=-384 - 79.4, R2=0.0881	BETA=1.11, t(36.94)=2, p=0.0531, pFDR=1, CI95%=0.021 - 2.19, R2=0.0378	BETA=3.02, t(36.78)=0.297, p=0.768, pFDR=1, CI95%=-17 - 23, R2=0.00449
Posterior Thalamic Radiation	FA	MDHI - Myotonia	BETA=-117, t(36.06)=-1.14, p=0.263, pFDR=1, CI95%=-319 - 84.7, R2=0.101	BETA=1.19, t(36.91)=2.16, p=0.0372, pFDR=1, CI95%=0.111 - 2.27, R2=0.0296	BETA=5.52, t(36.99)=0.572, p=0.571, pFDR=1, CI95%=-13.4 - 24.4, R2=0.00782
Sagittal Stratum	FA	MDHI - Myotonia	BETA=-209, t(36.86)=-1.77, p=0.0857, pFDR=1, CI95%=-441 - 23, R2=0.0829	BETA=1.04, t(36.40)=1.93, p=0.0612, pFDR=1, CI95%=-0.0152 - 2.09, R2=0.0696	BETA=4.44, t(37.00)=0.464, p=0.645, pFDR=1, CI95%=-14.3 - 23.2, R2=0.00517
External Capsule	FA	MDHI - Myotonia	BETA=-300, t(36.77)=-1.95, p=0.059, pFDR=0.796, CI95%=-601 - 1.7, R2=0.141	BETA=1.32, t(36.85)=2.6, p=0.0132, pFDR=0.357, CI95%=0.326 - 2.31, R2=0.0832	BETA=5.99, t(36.83)=0.646, p=0.522, pFDR=1, CI95%=-12.2 - 24.2, R2=0.0105
Cingulum - Cingulate	FA	MDHI - Myotonia	BETA=13.7, t(36.91)=0.197, p=0.845, pFDR=1, CI95%=-122 - 150, R2=0.134	BETA=1.41, t(36.62)=2.52, p=0.0163, pFDR=0.44, CI95%=0.313 - 2.51, R2=0.0119	BETA=6.92, t(36.99)=0.705, p=0.485, pFDR=1, CI95%=-12.3 - 26.2, R2=0.000954
Cingulum - Hippocampus	FA	MDHI - Myotonia	BETA=-248, t(36.86)=-1.85, p=0.0721, pFDR=0.973, CI95%=-511 - 14.5, R2=0.0885	BETA=1.07, t(36.92)=2, p=0.0528, pFDR=0.973, CI95%=0.022 - 2.13, R2=0.0764	BETA=4.41, t(36.94)=0.47, p=0.641, pFDR=1, CI95%=-14 - 22.8, R2=0.00527
Superior Longitudinal Fasciculus	FA	MDHI - Myotonia	BETA=-180, t(36.70)=-1.38, p=0.177, pFDR=1, CI95%=-436 - 76.3, R2=0.0756	BETA=1.06, t(36.89)=1.85, p=0.0726, pFDR=1, CI95%=-0.0642 - 2.18, R2=0.043	BETA=7.78, t(36.87)=0.818, p=0.418, pFDR=1, CI95%=-10.9 - 26.4, R2=0.0158
Superior Frontooccipital Fasciculus	FA	MDHI - Myotonia	BETA=-71.9, t(36.08)=-0.787, p=0.436, pFDR=1, CI95%=-251 - 107, R2=0.145	BETA=1.4, t(36.90)=2.64, p=0.012, pFDR=0.325, CI95%=0.36 - 2.43, R2=0.0145	BETA=4.88, t(36.32)=0.477, p=0.636, pFDR=1, CI95%=-15.2 - 24.9, R2=0.00552
Uncinate Fasciculus	FA	MDHI - Myotonia	BETA=3.59, t(36.52)=0.0527, p=0.958, pFDR=1, CI95%=-130 - 137, R2=0.133	BETA=1.38, t(37.00)=2.52, p=0.0163, pFDR=0.441, CI95%=0.305 - 2.45, R2=0.0133	BETA=7.28, t(36.99)=0.747, p=0.46, pFDR=1, CI95%=-11.8 - 26.4, R2=0.000843
Tapetum	FA	MDHI - Myotonia	BETA=-7.79, t(36.29)=-0.103, p=0.919, pFDR=1, CI95%=-157 - 141, R2=0.115	BETA=1.35, t(36.15)=2.34, p=0.025, pFDR=0.675, CI95%=0.218 - 2.48, R2=0.0134	BETA=7.32, t(36.93)=0.752, p=0.457, pFDR=1, CI95%=-11.8 - 26.4, R2=0.0008
Cerebral WM	AD	MDHI - Myotonia	BETA=6.5e+03, t(29.57)=0.112, p=0.911, pFDR=1, CI95%=-1.07e+05 - 1.2e+05, R2=0.128	BETA=1.37, t(36.26)=2.51, p=0.0165, pFDR=0.446, CI95%=0.303 - 2.45, R2=0.0123	BETA=6.99, t(37.93)=0.727, p=0.472, pFDR=1, CI95%=-11.8 - 25.8, R2=0.00112
Cerebellar WM	AD	MDHI - Myotonia	BETA=3.33e+03, t(33.94)=0.0602, p=0.952, pFDR=1, CI95%=-1.05e+05 - 1.12e+05, R2=0.143	BETA=1.4, t(37.98)=2.67, p=0.0112, pFDR=0.303, CI95%=0.37 - 2.43, R2=0.0114	BETA=6.78, t(37.89)=0.698, p=0.489, pFDR=1, CI95%=-12.3 - 25.8, R2=0.00126
Corpus Callosum - Genu	AD	MDHI - Myotonia	BETA=-530, t(37.96)=-0.0176, p=0.986, pFDR=1, CI95%=-5.95e+04 - 5.84e+04, R2=0.145	BETA=1.41, t(37.96)=2.69, p=0.0107, pFDR=0.288, CI95%=0.381 - 2.44, R2=0.0111	BETA=6.67, t(37.98)=0.691, p=0.494, pFDR=1, CI95%=-12.2 - 25.6, R2=0.0014
Corpus Callosum - Body	AD	MDHI - Myotonia	BETA=4.04e+04, t(37.99)=0.883, p=0.383, pFDR=1, CI95%=-4.94e+04 - 1.3e+05, R2=0.123	BETA=1.3, t(37.72)=2.44, p=0.0194, pFDR=0.522, CI95%=0.256 - 2.34, R2=0.018	BETA=6.62, t(37.98)=0.696, p=0.491, pFDR=1, CI95%=-12 - 25.3, R2=0.0113
Corpus Callosum - Splenium	AD	MDHI - Myotonia	BETA=1.15e+04, t(37.16)=0.317, p=0.753, pFDR=1, CI95%=-5.97e+04 - 8.27e+04, R2=0.135	BETA=1.37, t(37.75)=2.58, p=0.0139, pFDR=0.376, CI95%=0.328 - 2.41, R2=0.0125	BETA=7.07, t(37.69)=0.736, p=0.466, pFDR=1, CI95%=-11.8 - 25.9, R2=0.00232
Cerebral Peduncle	AD	MDHI - Myotonia	BETA=8.96e+03, t(36.44)=0.267, p=0.791, pFDR=1, CI95%=-5.68e+04 - 7.47e+04, R2=0.144	BETA=1.4, t(37.99)=2.67, p=0.011, pFDR=0.297, CI95%=0.373 - 2.43, R2=0.0118	BETA=6.85, t(37.90)=0.713, p=0.48, pFDR=1, CI95%=-12 - 25.7, R2=0.00165
Corticospinal Tract	AD	MDHI - Myotonia	BETA=2.18e+04, t(32.80)=0.809, p=0.425, pFDR=1, CI95%=-3.1e+04 - 7.45e+04, R2=0.139	BETA=1.36, t(37.98)=2.62, p=0.0126, pFDR=0.341, CI95%=0.342 - 2.38, R2=0.0183	BETA=8.59, t(37.75)=0.892, p=0.378, pFDR=1, CI95%=-10.3 - 27.5, R2=0.0149
Medial Lemniscus	AD	MDHI - Myotonia	BETA=480, t(37.24)=0.0265, p=0.979, pFDR=1, CI95%=-3.5e+04 - 3.6e+04, R2=0.117	BETA=1.4, t(35.20)=2.4, p=0.022, pFDR=0.595, CI95%=0.254 - 2.54, R2=0.0113	BETA=6.78, t(37.20)=0.699, p=0.489, pFDR=1, CI95%=-12.2 - 25.8, R2=0.00126
Pontine Crossing Tract	AD	MDHI - Myotonia	BETA=6.71e+03, t(37.68)=0.286, p=0.777, pFDR=1, CI95%=-3.93e+04 - 5.27e+04, R2=0.116	BETA=1.34, t(37.06)=2.38, p=0.0225, pFDR=0.607, CI95%=0.238 - 2.45, R2=0.013	BETA=7.38, t(37.03)=0.752, p=0.457, pFDR=1, CI95%=-11.9 - 26.6, R2=0.0019
Middle Cerebellar Peduncle	AD	MDHI - Myotonia	BETA=-1.43e+04, t(29.44)=-0.346, p=0.732, pFDR=1, CI95%=-9.56e+04 - 6.69e+04, R2=0.144	BETA=1.4, t(37.99)=2.67, p=0.0111, pFDR=0.3, CI95%=0.372 - 2.43, R2=0.0122	BETA=6.96, t(37.96)=0.724, p=0.474, pFDR=1, CI95%=-11.9 - 25.8, R2=0.00268
Inferior Cerebellar Peduncle	AD	MDHI - Myotonia	BETA=6.62e+03, t(37.04)=0.207, p=0.837, pFDR=1, CI95%=-5.61e+04 - 6.94e+04, R2=0.121	BETA=1.35, t(36.50)=2.43, p=0.0201, pFDR=0.543, CI95%=0.262 - 2.45, R2=0.0126	BETA=7.09, t(37.70)=0.737, p=0.466, pFDR=1, CI95%=-11.8 - 25.9, R2=0.00101
Superior Cerebellar Peduncle	AD	MDHI - Myotonia	BETA=-5.8e+03, t(34.15)=-0.336, p=0.739, pFDR=1, CI95%=-3.96e+04 - 2.8e+04, R2=0.15	BETA=1.46, t(36.93)=2.76, p=0.00898, pFDR=0.242, CI95%=0.423 - 2.5, R2=0.00993	BETA=6.28, t(37.56)=0.656, p=0.516, pFDR=1, CI95%=-12.5 - 25.1, R2=0.00256
Anterior Limb Internal Capsule	AD	MDHI - Myotonia	BETA=74, t(36.81)=0.00116, p=0.999, pFDR=1, CI95%=-1.26e+05 - 1.26e+05, R2=0.134	BETA=1.41, t(36.77)=2.58, p=0.0139, pFDR=0.376, CI95%=0.339 - 2.47, R2=0.0113	BETA=6.72, t(37.64)=0.699, p=0.489, pFDR=1, CI95%=-12.1 - 25.6, R2=0.00138
Posterior Limb Internal Capsule	AD	MDHI - Myotonia	BETA=-5.64e+03, t(31.94)=-0.114, p=0.91, pFDR=1, CI95%=-1.03e+05 - 9.16e+04, R2=0.141	BETA=1.42, t(37.03)=2.66, p=0.0116, pFDR=0.312, CI95%=0.373 - 2.47, R2=0.00982	BETA=6.41, t(36.39)=0.654, p=0.517, pFDR=1, CI95%=-12.8 - 25.6, R2=0.00166
Retrolenticular Internal Capsule	AD	MDHI - Myotonia	BETA=-1.31e+04, t(30.86)=-0.31, p=0.759, pFDR=1, CI95%=-9.62e+04 - 6.99e+04, R2=0.144	BETA=1.45, t(36.91)=2.69, p=0.0107, pFDR=0.288, CI95%=0.392 - 2.5, R2=0.0113	BETA=6.69, t(37.75)=0.697, p=0.49, pFDR=1, CI95%=-12.1 - 25.5, R2=0.00234
Anterior Corona Radiata	AD	MDHI - Myotonia	BETA=1.09e+04, t(30.99)=0.234, p=0.817, pFDR=1, CI95%=-8.06e+04 - 1.02e+05, R2=0.128	BETA=1.36, t(36.92)=2.51, p=0.0164, pFDR=0.444, CI95%=0.299 - 2.42, R2=0.0121	BETA=6.92, t(38.00)=0.72, p=0.476, pFDR=1, CI95%=-11.9 - 25.8, R2=0.00124
Superior Corona Radiata	AD	MDHI - Myotonia	BETA=-9.66e+03, t(29.80)=-0.222, p=0.826, pFDR=1, CI95%=-9.5e+04 - 7.57e+04, R2=0.14	BETA=1.45, t(36.06)=2.66, p=0.0116, pFDR=0.314, CI95%=0.38 - 2.51, R2=0.0109	BETA=6.59, t(37.67)=0.687, p=0.496, pFDR=1, CI95%=-12.2 - 25.4, R2=0.00186
Posterior Corona Radiata	AD	MDHI - Myotonia	BETA=7.84e+03, t(31.62)=0.178, p=0.859, pFDR=1, CI95%=-7.83e+04 - 9.4e+04, R2=0.128	BETA=1.36, t(36.67)=2.51, p=0.0164, pFDR=0.443, CI95%=0.301 - 2.43, R2=0.0122	BETA=6.96, t(38.00)=0.723, p=0.474, pFDR=1, CI95%=-11.9 - 25.8, R2=0.00112
Posterior Thalamic Radiation	AD	MDHI - Myotonia	BETA=-1.75e+04, t(33.59)=-0.433, p=0.668, pFDR=1, CI95%=-9.68e+04 - 6.17e+04, R2=0.143	BETA=1.5, t(34.10)=2.71, p=0.0106, pFDR=0.285, CI95%=0.413 - 2.58, R2=0.0116	BETA=6.78, t(37.94)=0.706, p=0.484, pFDR=1, CI95%=-12 - 25.6, R2=0.00426
Sagittal Stratum	AD	MDHI - Myotonia	BETA=354, t(29.78)=0.00884, p=0.993, pFDR=1, CI95%=-7.82e+04 - 7.89e+04, R2=0.134	BETA=1.4, t(36.44)=2.58, p=0.014, pFDR=0.379, CI95%=0.336 - 2.45, R2=0.012	BETA=6.91, t(37.79)=0.72, p=0.476, pFDR=1, CI95%=-11.9 - 25.7, R2=0.00133
External Capsule	AD	MDHI - Myotonia	BETA=753, t(30.22)=0.0135, p=0.989, pFDR=1, CI95%=-1.09e+05 - 1.1e+05, R2=0.132	BETA=1.39, t(35.92)=2.57, p=0.0146, pFDR=0.394, CI95%=0.33 - 2.46, R2=0.0119	BETA=6.9, t(37.99)=0.716, p=0.479, pFDR=1, CI95%=-12 - 25.8, R2=0.00137
Cingulum - Cingulate	AD	MDHI - Myotonia	BETA=8.12e+04, t(37.04)=1.45, p=0.157, pFDR=1, CI95%=-2.89e+04 - 1.91e+05, R2=0.12	BETA=1.25, t(37.90)=2.41, p=0.0207, pFDR=0.559, CI95%=0.235 - 2.27, R2=0.0463	BETA=6.76, t(37.98)=0.722, p=0.475, pFDR=1, CI95%=-11.6 - 25.1, R2=0.0121
Cingulum - Hippocampus	AD	MDHI - Myotonia	BETA=1.94e+04, t(34.35)=0.297, p=0.768, pFDR=1, CI95%=-1.08e+05 - 1.47e+05, R2=0.133	BETA=1.36, t(37.84)=2.56, p=0.0147, pFDR=0.396, CI95%=0.317 - 2.4, R2=0.0133	BETA=7.27, t(37.91)=0.757, p=0.454, pFDR=1, CI95%=-11.6 - 26.1, R2=0.00203
Superior Longitudinal Fasciculus	AD	MDHI - Myotonia	BETA=5.16e+03, t(27.45)=0.116, p=0.909, pFDR=1, CI95%=-8.23e+04 - 9.27e+04, R2=0.133	BETA=1.38, t(36.93)=2.56, p=0.0146, pFDR=0.395, CI95%=0.323 - 2.43, R2=0.0123	BETA=7, t(37.99)=0.727, p=0.472, pFDR=1, CI95%=-11.9 - 25.9, R2=0.00122
Superior Frontooccipital Fasciculus	AD	MDHI - Myotonia	BETA=-1.44e+03, t(29.75)=-0.0327, p=0.974, pFDR=1, CI95%=-8.76e+04 - 8.47e+04, R2=0.136	BETA=1.4, t(36.61)=2.6, p=0.0134, pFDR=0.362, CI95%=0.345 - 2.46, R2=0.0118	BETA=6.86, t(37.82)=0.714, p=0.479, pFDR=1, CI95%=-12 - 25.7, R2=0.0014
Uncinate Fasciculus	AD	MDHI - Myotonia	BETA=4.66e+04, t(37.58)=0.759, p=0.453, pFDR=1, CI95%=-7.38e+04 - 1.67e+05, R2=0.127	BETA=1.31, t(37.97)=2.48, p=0.0176, pFDR=0.475, CI95%=0.276 - 2.35, R2=0.0134	BETA=5.8, t(38.00)=0.598, p=0.554, pFDR=1, CI95%=-13.2 - 24.8, R2=0.00835
Tapetum	AD	MDHI - Myotonia	BETA=-2.78e+03, t(29.19)=-0.182, p=0.857, pFDR=1, CI95%=-3.27e+04 - 2.71e+04, R2=0.137	BETA=1.44, t(36.05)=2.62, p=0.0128, pFDR=0.345, CI95%=0.362 - 2.51, R2=0.0107	BETA=6.58, t(37.19)=0.683, p=0.499, pFDR=1, CI95%=-12.3 - 25.5, R2=0.00176
Cerebral WM	RD	MDHI - Myotonia	BETA=4.8e+04, t(36.09)=0.564, p=0.576, pFDR=1, CI95%=-1.19e+05 - 2.15e+05, R2=0.0937	BETA=1.22, t(35.85)=2.09, p=0.0442, pFDR=1, CI95%=0.0735 - 2.37, R2=0.012	BETA=6.9, t(36.98)=0.709, p=0.483, pFDR=1, CI95%=-12.2 - 26, R2=0.0075
Cerebellar WM	RD	MDHI - Myotonia	BETA=8.2e+04, t(36.21)=0.898, p=0.375, pFDR=1, CI95%=-9.7e+04 - 2.61e+05, R2=0.119	BETA=1.25, t(36.98)=2.36, p=0.0235, pFDR=0.636, CI95%=0.213 - 2.29, R2=0.019	BETA=7.36, t(36.82)=0.76, p=0.452, pFDR=1, CI95%=-11.6 - 26.3, R2=0.0138
Corpus Callosum - Genu	RD	MDHI - Myotonia	BETA=-6.08e+03, t(36.82)=-0.139, p=0.89, pFDR=1, CI95%=-9.19e+04 - 7.98e+04, R2=0.123	BETA=1.4, t(36.69)=2.43, p=0.0203, pFDR=0.549, CI95%=0.27 - 2.54, R2=0.0136	BETA=7.37, t(37.00)=0.756, p=0.454, pFDR=1, CI95%=-11.7 - 26.5, R2=0.00101
Corpus Callosum - Body	RD	MDHI - Myotonia	BETA=-1.53e+03, t(36.96)=-0.0267, p=0.979, pFDR=1, CI95%=-1.14e+05 - 1.11e+05, R2=0.118	BETA=1.38, t(36.59)=2.36, p=0.0235, pFDR=0.634, CI95%=0.236 - 2.53, R2=0.0132	BETA=7.25, t(36.97)=0.745, p=0.461, pFDR=1, CI95%=-11.8 - 26.3, R2=0.000816
Corpus Callosum - Splenium	RD	MDHI - Myotonia	BETA=-1.83e+04, t(36.96)=-0.354, p=0.725, pFDR=1, CI95%=-1.19e+05 - 8.29e+04, R2=0.12	BETA=1.5, t(36.75)=2.39, p=0.0221, pFDR=0.596, CI95%=0.27 - 2.73, R2=0.0134	BETA=7.3, t(36.98)=0.75, p=0.458, pFDR=1, CI95%=-11.8 - 26.4, R2=0.003
Cerebral Peduncle	RD	MDHI - Myotonia	BETA=1.78e+04, t(36.85)=0.351, p=0.727, pFDR=1, CI95%=-8.16e+04 - 1.17e+05, R2=0.103	BETA=1.27, t(36.65)=2.19, p=0.0354, pFDR=0.955, CI95%=0.131 - 2.41, R2=0.0152	BETA=7.77, t(36.99)=0.799, p=0.429, pFDR=1, CI95%=-11.3 - 26.8, R2=0.00295
Corticospinal Tract	RD	MDHI - Myotonia	BETA=1.84e+04, t(35.03)=0.472, p=0.64, pFDR=1, CI95%=-5.8e+04 - 9.48e+04, R2=0.138	BETA=1.37, t(37.00)=2.58, p=0.0141, pFDR=0.382, CI95%=0.327 - 2.41, R2=0.0149	BETA=7.75, t(36.82)=0.793, p=0.433, pFDR=1, CI95%=-11.4 - 26.9, R2=0.00521
Medial Lemniscus	RD	MDHI - Myotonia	BETA=23.5, t(36.21)=0.00104, p=0.999, pFDR=1, CI95%=-4.43e+04 - 4.44e+04, R2=0.11	BETA=1.37, t(35.16)=2.29, p=0.0284, pFDR=0.767, CI95%=0.196 - 2.55, R2=0.0131	BETA=7.31, t(36.70)=0.745, p=0.461, pFDR=1, CI95%=-11.9 - 26.6, R2=0.00081
Pontine Crossing Tract	RD	MDHI - Myotonia	BETA=-1.98e+04, t(33.68)=-0.436, p=0.666, pFDR=1, CI95%=-1.09e+05 - 6.92e+04, R2=0.135	BETA=1.44, t(35.82)=2.56, p=0.0148, pFDR=0.399, CI95%=0.339 - 2.54, R2=0.0112	BETA=6.78, t(36.53)=0.687, p=0.496, pFDR=1, CI95%=-12.6 - 26.1, R2=0.00445
Middle Cerebellar Peduncle	RD	MDHI - Myotonia	BETA=3.07e+03, t(28.01)=0.0548, p=0.957, pFDR=1, CI95%=-1.07e+05 - 1.13e+05, R2=0.136	BETA=1.36, t(37.00)=2.55, p=0.015, pFDR=0.405, CI95%=0.315 - 2.4, R2=0.0144	BETA=7.57, t(36.98)=0.778, p=0.441, pFDR=1, CI95%=-11.5 - 26.6, R2=0.000675
Inferior Cerebellar Peduncle	RD	MDHI - Myotonia	BETA=1.79e+04, t(36.12)=0.393, p=0.696, pFDR=1, CI95%=-7.14e+04 - 1.07e+05, R2=0.105	BETA=1.27, t(36.15)=2.22, p=0.0327, pFDR=0.882, CI95%=0.149 - 2.39, R2=0.0154	BETA=7.82, t(36.99)=0.805, p=0.426, pFDR=1, CI95%=-11.2 - 26.9, R2=0.00367
Superior Cerebellar Peduncle	RD	MDHI - Myotonia	BETA=9.61e+03, t(36.11)=0.392, p=0.697, pFDR=1, CI95%=-3.84e+04 - 5.76e+04, R2=0.11	BETA=1.28, t(36.73)=2.28, p=0.0288, pFDR=0.778, CI95%=0.177 - 2.38, R2=0.0147	BETA=7.63, t(37.00)=0.786, p=0.437, pFDR=1, CI95%=-11.4 - 26.7, R2=0.00366
Anterior Limb Internal Capsule	RD	MDHI - Myotonia	BETA=1.28e+05, t(37.00)=1.12, p=0.268, pFDR=1, CI95%=-9.55e+04 - 3.52e+05, R2=0.117	BETA=1.25, t(36.97)=2.34, p=0.0246, pFDR=0.664, CI95%=0.204 - 2.29, R2=0.0295	BETA=3.9, t(36.61)=0.388, p=0.701, pFDR=1, CI95%=-15.8 - 23.6, R2=0.00364
Posterior Limb Internal Capsule	RD	MDHI - Myotonia	BETA=6.56e+04, t(36.66)=0.626, p=0.535, pFDR=1, CI95%=-1.4e+05 - 2.71e+05, R2=0.144	BETA=1.4, t(36.86)=2.64, p=0.0122, pFDR=0.328, CI95%=0.359 - 2.44, R2=0.00944	BETA=5.21, t(36.58)=0.508, p=0.614, pFDR=1, CI95%=-14.9 - 25.3, R2=0.00626
Retrolenticular Internal Capsule	RD	MDHI - Myotonia	BETA=1.18e+05, t(36.80)=1.27, p=0.21, pFDR=1, CI95%=-6.33e+04 - 2.99e+05, R2=0.0947	BETA=1.14, t(36.86)=2.09, p=0.0439, pFDR=1, CI95%=0.069 - 2.2, R2=0.0375	BETA=4.88, t(36.61)=0.498, p=0.621, pFDR=1, CI95%=-14.3 - 24.1, R2=0.00599
Anterior Corona Radiata	RD	MDHI - Myotonia	BETA=6.17e+04, t(36.46)=1, p=0.322, pFDR=1, CI95%=-5.88e+04 - 1.82e+05, R2=0.107	BETA=1.22, t(36.73)=2.24, p=0.0316, pFDR=0.853, CI95%=0.15 - 2.29, R2=0.0233	BETA=5.33, t(36.96)=0.545, p=0.589, pFDR=1, CI95%=-13.8 - 24.5, R2=0.00713
Superior Corona Radiata	RD	MDHI - Myotonia	BETA=1.15e+05, t(35.64)=1.29, p=0.204, pFDR=1, CI95%=-5.92e+04 - 2.89e+05, R2=0.103	BETA=1.16, t(36.97)=2.18, p=0.0358, pFDR=0.968, CI95%=0.116 - 2.21, R2=0.0384	BETA=4.91, t(36.50)=0.497, p=0.622, pFDR=1, CI95%=-14.4 - 24.2, R2=0.00596
Posterior Corona Radiata	RD	MDHI - Myotonia	BETA=4.45e+04, t(36.43)=0.688, p=0.496, pFDR=1, CI95%=-8.22e+04 - 1.71e+05, R2=0.099	BETA=1.22, t(36.54)=2.14, p=0.0388, pFDR=1, CI95%=0.105 - 2.34, R2=0.0111	BETA=5.3, t(36.78)=0.523, p=0.604, pFDR=1, CI95%=-14.6 - 25.2, R2=0.0066
Posterior Thalamic Radiation	RD	MDHI - Myotonia	BETA=1.31e+04, t(36.53)=0.237, p=0.814, pFDR=1, CI95%=-9.55e+04 - 1.22e+05, R2=0.111	BETA=1.32, t(35.84)=2.29, p=0.0279, pFDR=0.753, CI95%=0.191 - 2.45, R2=0.0127	BETA=7.11, t(36.99)=0.729, p=0.47, pFDR=1, CI95%=-12 - 26.2, R2=0.00133
Sagittal Stratum	RD	MDHI - Myotonia	BETA=5.85e+04, t(36.99)=0.886, p=0.381, pFDR=1, CI95%=-7.1e+04 - 1.88e+05, R2=0.0869	BETA=1.14, t(36.80)=1.99, p=0.0539, pFDR=1, CI95%=0.0183 - 2.27, R2=0.0185	BETA=6.77, t(36.92)=0.699, p=0.489, pFDR=1, CI95%=-12.2 - 25.8, R2=0.0117
External Capsule	RD	MDHI - Myotonia	BETA=2.37e+05, t(36.89)=1.9, p=0.0657, pFDR=0.968, CI95%=-7.87e+03 - 4.82e+05, R2=0.0796	BETA=0.909, t(37.00)=1.65, p=0.108, pFDR=0.968, CI95%=-0.171 - 1.99, R2=0.0615	BETA=6.04, t(36.80)=0.645, p=0.523, pFDR=1, CI95%=-12.3 - 24.4, R2=0.00996
Cingulum - Cingulate	RD	MDHI - Myotonia	BETA=3.6e+04, t(36.92)=0.481, p=0.633, pFDR=1, CI95%=-1.11e+05 - 1.83e+05, R2=0.101	BETA=1.26, t(36.91)=2.16, p=0.0375, pFDR=1, CI95%=0.115 - 2.4, R2=0.0138	BETA=7.39, t(36.98)=0.762, p=0.451, pFDR=1, CI95%=-11.6 - 26.4, R2=0.0055
Cingulum - Hippocampus	RD	MDHI - Myotonia	BETA=1.5e+05, t(36.26)=1.67, p=0.103, pFDR=1, CI95%=-2.59e+04 - 3.27e+05, R2=0.063	BETA=0.922, t(36.99)=1.64, p=0.109, pFDR=1, CI95%=-0.177 - 2.02, R2=0.0612	BETA=7.53, t(36.90)=0.8, p=0.429, pFDR=1, CI95%=-10.9 - 26, R2=0.0152
Superior Longitudinal Fasciculus	RD	MDHI - Myotonia	BETA=7.68e+04, t(36.23)=0.994, p=0.327, pFDR=1, CI95%=-7.46e+04 - 2.28e+05, R2=0.0919	BETA=1.16, t(36.43)=2.06, p=0.0467, pFDR=1, CI95%=0.0561 - 2.27, R2=0.0229	BETA=6.92, t(37.00)=0.72, p=0.476, pFDR=1, CI95%=-11.9 - 25.8, R2=0.0123
Superior Frontooccipital Fasciculus	RD	MDHI - Myotonia	BETA=5.9e+04, t(36.47)=0.768, p=0.447, pFDR=1, CI95%=-9.16e+04 - 2.1e+05, R2=0.129	BETA=1.31, t(37.00)=2.48, p=0.0179, pFDR=0.484, CI95%=0.274 - 2.35, R2=0.0139	BETA=5.45, t(36.56)=0.543, p=0.59, pFDR=1, CI95%=-14.2 - 25.1, R2=0.00714
Uncinate Fasciculus	RD	MDHI - Myotonia	BETA=2.74e+04, t(32.86)=0.361, p=0.721, pFDR=1, CI95%=-1.21e+05 - 1.76e+05, R2=0.109	BETA=1.29, t(36.45)=2.26, p=0.0298, pFDR=0.804, CI95%=0.172 - 2.41, R2=0.0139	BETA=7.42, t(36.98)=0.764, p=0.45, pFDR=1, CI95%=-11.6 - 26.5, R2=0.00304
Tapetum	RD	MDHI - Myotonia	BETA=-1.91e+03, t(34.18)=-0.113, p=0.911, pFDR=1, CI95%=-3.5e+04 - 3.12e+04, R2=0.124	BETA=1.39, t(35.91)=2.44, p=0.0198, pFDR=0.535, CI95%=0.273 - 2.51, R2=0.0127	BETA=7.2, t(36.69)=0.733, p=0.468, pFDR=1, CI95%=-12 - 26.4, R2=0.000859
Cerebral WM	FA	MDHI - Swallowing	BETA=-128, t(34.64)=-0.589, p=0.56, pFDR=1, CI95%=-552 - 297, R2=0.0417	BETA=0.85, t(35.61)=1.35, p=0.184, pFDR=1, CI95%=-0.38 - 2.08, R2=0.0122	BETA=-7.03, t(36.79)=-0.718, p=0.478, pFDR=1, CI95%=-26.2 - 12.2, R2=0.0093
Cerebellar WM	FA	MDHI - Swallowing	BETA=113, t(36.07)=0.767, p=0.448, pFDR=1, CI95%=-176 - 403, R2=0.0979	BETA=1.14, t(35.15)=2.16, p=0.0376, pFDR=1, CI95%=0.106 - 2.18, R2=0.0266	BETA=-8.26, t(34.43)=-0.857, p=0.397, pFDR=1, CI95%=-27.2 - 10.6, R2=0.0165
Corpus Callosum - Genu	FA	MDHI - Swallowing	BETA=-50.1, t(36.90)=-0.823, p=0.416, pFDR=1, CI95%=-169 - 69.2, R2=0.0478	BETA=0.85, t(36.86)=1.44, p=0.159, pFDR=1, CI95%=-0.308 - 2.01, R2=0.0159	BETA=-6.07, t(35.41)=-0.623, p=0.538, pFDR=1, CI95%=-25.2 - 13, R2=0.0122
Corpus Callosum - Body	FA	MDHI - Swallowing	BETA=15.3, t(33.52)=0.173, p=0.863, pFDR=1, CI95%=-157 - 188, R2=0.082	BETA=1.12, t(37.00)=1.92, p=0.0625, pFDR=1, CI95%=-0.0228 - 2.27, R2=0.0197	BETA=-7.85, t(35.32)=-0.803, p=0.428, pFDR=1, CI95%=-27 - 11.3, R2=0.0149
Corpus Callosum - Splenium	FA	MDHI - Swallowing	BETA=56.2, t(36.16)=0.673, p=0.505, pFDR=1, CI95%=-107 - 220, R2=0.0915	BETA=1.31, t(36.79)=2.04, p=0.0482, pFDR=1, CI95%=0.0536 - 2.57, R2=0.0201	BETA=-7.08, t(35.77)=-0.73, p=0.47, pFDR=1, CI95%=-26.1 - 11.9, R2=0.0124
Cerebral Peduncle	FA	MDHI - Swallowing	BETA=0.853, t(24.28)=0.00805, p=0.994, pFDR=1, CI95%=-207 - 209, R2=0.063	BETA=1.06, t(26.35)=1.71, p=0.0986, pFDR=1, CI95%=-0.153 - 2.27, R2=0.0177	BETA=-6.83, t(34.65)=-0.698, p=0.49, pFDR=1, CI95%=-26 - 12.4, R2=0.0114
Corticospinal Tract	FA	MDHI - Swallowing	BETA=-90, t(17.59)=-1.08, p=0.296, pFDR=1, CI95%=-254 - 73.7, R2=0.08	BETA=1.07, t(24.99)=2.01, p=0.0549, pFDR=1, CI95%=0.0288 - 2.11, R2=0.0226	BETA=-8.62, t(30.29)=-0.885, p=0.383, pFDR=1, CI95%=-27.7 - 10.5, R2=0.0168
Medial Lemniscus	FA	MDHI - Swallowing	BETA=-11.5, t(30.18)=-0.158, p=0.876, pFDR=1, CI95%=-154 - 131, R2=0.0688	BETA=1.02, t(32.41)=1.78, p=0.0842, pFDR=1, CI95%=-0.102 - 2.14, R2=0.0137	BETA=-6.52, t(35.12)=-0.663, p=0.511, pFDR=1, CI95%=-25.8 - 12.7, R2=0.0103
Pontine Crossing Tract	FA	MDHI - Swallowing	BETA=68.9, t(34.62)=0.86, p=0.396, pFDR=1, CI95%=-88.2 - 226, R2=0.094	BETA=1.11, t(36.64)=2.09, p=0.0437, pFDR=1, CI95%=0.0687 - 2.15, R2=0.0277	BETA=-7.36, t(36.01)=-0.762, p=0.451, pFDR=1, CI95%=-26.3 - 11.6, R2=0.0178
Middle Cerebellar Peduncle	FA	MDHI - Swallowing	BETA=122, t(28.83)=1.08, p=0.287, pFDR=1, CI95%=-98.3 - 342, R2=0.0952	BETA=1.12, t(35.63)=2.13, p=0.0402, pFDR=1, CI95%=0.0886 - 2.14, R2=0.0267	BETA=-8.23, t(35.05)=-0.86, p=0.395, pFDR=1, CI95%=-27 - 10.5, R2=0.0255
Inferior Cerebellar Peduncle	FA	MDHI - Swallowing	BETA=38.9, t(34.57)=0.386, p=0.702, pFDR=1, CI95%=-159 - 237, R2=0.0917	BETA=1.11, t(35.13)=2.08, p=0.0454, pFDR=1, CI95%=0.0615 - 2.15, R2=0.023	BETA=-7.8, t(34.88)=-0.801, p=0.428, pFDR=1, CI95%=-26.9 - 11.3, R2=0.0147
Superior Cerebellar Peduncle	FA	MDHI - Swallowing	BETA=-24.3, t(33.97)=-0.335, p=0.74, pFDR=1, CI95%=-166 - 118, R2=0.0647	BETA=0.971, t(35.16)=1.71, p=0.0966, pFDR=1, CI95%=-0.144 - 2.09, R2=0.0128	BETA=-6.1, t(36.53)=-0.624, p=0.537, pFDR=1, CI95%=-25.3 - 13.1, R2=0.00922
Anterior Limb Internal Capsule	FA	MDHI - Swallowing	BETA=-66.6, t(35.93)=-0.509, p=0.614, pFDR=1, CI95%=-323 - 190, R2=0.0875	BETA=1.07, t(36.53)=2.01, p=0.0519, pFDR=1, CI95%=0.0265 - 2.11, R2=0.0195	BETA=-9.58, t(36.95)=-0.909, p=0.369, pFDR=1, CI95%=-30.2 - 11.1, R2=0.00624
Posterior Limb Internal Capsule	FA	MDHI - Swallowing	BETA=71.6, t(37.00)=0.586, p=0.561, pFDR=1, CI95%=-168 - 311, R2=0.0776	BETA=1.02, t(36.94)=1.88, p=0.0685, pFDR=1, CI95%=-0.0455 - 2.09, R2=0.0265	BETA=-5.03, t(36.82)=-0.458, p=0.65, pFDR=1, CI95%=-26.6 - 16.5, R2=0.00826
Retrolenticular Internal Capsule	FA	MDHI - Swallowing	BETA=-122, t(36.52)=-0.85, p=0.401, pFDR=1, CI95%=-402 - 159, R2=0.0719	BETA=0.972, t(36.55)=1.8, p=0.08, pFDR=1, CI95%=-0.086 - 2.03, R2=0.0202	BETA=-9.42, t(36.49)=-0.932, p=0.358, pFDR=1, CI95%=-29.2 - 10.4, R2=0.0168
Anterior Corona Radiata	FA	MDHI - Swallowing	BETA=-102, t(35.19)=-0.902, p=0.373, pFDR=1, CI95%=-322 - 119, R2=0.0654	BETA=0.935, t(36.48)=1.71, p=0.0956, pFDR=1, CI95%=-0.136 - 2.01, R2=0.0187	BETA=-8.35, t(35.93)=-0.852, p=0.4, pFDR=1, CI95%=-27.6 - 10.9, R2=0.0169
Superior Corona Radiata	FA	MDHI - Swallowing	BETA=-123, t(36.86)=-0.858, p=0.397, pFDR=1, CI95%=-406 - 159, R2=0.0794	BETA=1, t(36.99)=1.89, p=0.0667, pFDR=1, CI95%=-0.0374 - 2.04, R2=0.0211	BETA=-8.34, t(36.95)=-0.818, p=0.419, pFDR=1, CI95%=-28.3 - 11.6, R2=0.0173
Posterior Corona Radiata	FA	MDHI - Swallowing	BETA=-76.2, t(28.66)=-0.64, p=0.527, pFDR=1, CI95%=-310 - 157, R2=0.0613	BETA=0.936, t(36.24)=1.65, p=0.107, pFDR=1, CI95%=-0.173 - 2.04, R2=0.018	BETA=-9.18, t(34.69)=-0.885, p=0.382, pFDR=1, CI95%=-29.5 - 11.1, R2=0.0109
Posterior Thalamic Radiation	FA	MDHI - Swallowing	BETA=-4.23, t(35.43)=-0.0403, p=0.968, pFDR=1, CI95%=-210 - 202, R2=0.0774	BETA=1.06, t(35.91)=1.88, p=0.0678, pFDR=1, CI95%=-0.0433 - 2.16, R2=0.0171	BETA=-7.18, t(36.44)=-0.728, p=0.471, pFDR=1, CI95%=-26.5 - 12.2, R2=0.0124
Sagittal Stratum	FA	MDHI - Swallowing	BETA=-84.2, t(36.61)=-0.687, p=0.497, pFDR=1, CI95%=-325 - 156, R2=0.0647	BETA=0.954, t(36.99)=1.7, p=0.0981, pFDR=1, CI95%=-0.148 - 2.06, R2=0.0192	BETA=-9.07, t(35.16)=-0.915, p=0.366, pFDR=1, CI95%=-28.5 - 10.3, R2=0.0163
External Capsule	FA	MDHI - Swallowing	BETA=-183, t(36.55)=-1.14, p=0.26, pFDR=1, CI95%=-496 - 130, R2=0.0785	BETA=0.989, t(36.82)=1.88, p=0.0687, pFDR=1, CI95%=-0.0445 - 2.02, R2=0.0302	BETA=-6.53, t(36.60)=-0.677, p=0.503, pFDR=1, CI95%=-25.4 - 12.4, R2=0.0108
Cingulum - Cingulate	FA	MDHI - Swallowing	BETA=-17.2, t(36.47)=-0.245, p=0.808, pFDR=1, CI95%=-155 - 120, R2=0.0747	BETA=1.04, t(37.00)=1.83, p=0.0752, pFDR=1, CI95%=-0.0732 - 2.15, R2=0.0183	BETA=-7.27, t(36.13)=-0.736, p=0.466, pFDR=1, CI95%=-26.6 - 12.1, R2=0.0127
Cingulum - Hippocampus	FA	MDHI - Swallowing	BETA=-187, t(36.59)=-1.36, p=0.183, pFDR=1, CI95%=-457 - 83, R2=0.0456	BETA=0.774, t(36.40)=1.4, p=0.169, pFDR=1, CI95%=-0.307 - 1.86, R2=0.0426	BETA=-7.21, t(36.99)=-0.746, p=0.46, pFDR=1, CI95%=-26.1 - 11.7, R2=0.0143
Superior Longitudinal Fasciculus	FA	MDHI - Swallowing	BETA=-251, t(36.53)=-1.96, p=0.0578, pFDR=1, CI95%=-503 - 0.156, R2=0.083	BETA=0.575, t(36.69)=1.02, p=0.313, pFDR=1, CI95%=-0.528 - 1.68, R2=0.0243	BETA=-5.05, t(36.60)=-0.541, p=0.592, pFDR=1, CI95%=-23.4 - 13.2, R2=0.00695
Superior Frontooccipital Fasciculus	FA	MDHI - Swallowing	BETA=42.7, t(21.38)=0.473, p=0.641, pFDR=1, CI95%=-134 - 220, R2=0.0859	BETA=1.07, t(35.73)=1.99, p=0.054, pFDR=1, CI95%=0.0175 - 2.11, R2=0.0233	BETA=-6.21, t(37.00)=-0.597, p=0.554, pFDR=1, CI95%=-26.6 - 14.2, R2=0.00854
Uncinate Fasciculus	FA	MDHI - Swallowing	BETA=-99.6, t(33.55)=-1.5, p=0.142, pFDR=1, CI95%=-230 - 30.4, R2=0.0578	BETA=0.856, t(36.31)=1.6, p=0.118, pFDR=1, CI95%=-0.192 - 1.9, R2=0.0504	BETA=-5.6, t(36.08)=-0.589, p=0.56, pFDR=1, CI95%=-24.2 - 13, R2=0.00821
Tapetum	FA	MDHI - Swallowing	BETA=10.8, t(34.81)=0.143, p=0.888, pFDR=1, CI95%=-138 - 160, R2=0.078	BETA=1.1, t(31.42)=1.92, p=0.0643, pFDR=1, CI95%=-0.0244 - 2.23, R2=0.0191	BETA=-7.32, t(35.28)=-0.751, p=0.458, pFDR=1, CI95%=-26.4 - 11.8, R2=0.0131
Cerebral WM	AD	MDHI - Swallowing	BETA=-3.88e+04, t(18.37)=-0.711, p=0.486, pFDR=1, CI95%=-1.46e+05 - 6.82e+04, R2=0.101	BETA=1.21, t(28.54)=2.29, p=0.0295, pFDR=0.796, CI95%=0.176 - 2.25, R2=0.0225	BETA=-8.52, t(35.29)=-0.899, p=0.375, pFDR=1, CI95%=-27.1 - 10.1, R2=0.0177
Cerebellar WM	AD	MDHI - Swallowing	BETA=-4.33e+04, t(23.06)=-0.814, p=0.424, pFDR=1, CI95%=-1.48e+05 - 6.1e+04, R2=0.0947	BETA=1.11, t(36.48)=2.15, p=0.0383, pFDR=1, CI95%=0.0985 - 2.13, R2=0.0207	BETA=-7.18, t(37.70)=-0.743, p=0.462, pFDR=1, CI95%=-26.1 - 11.8, R2=0.0136
Corpus Callosum - Genu	AD	MDHI - Swallowing	BETA=-8.58e+03, t(34.88)=-0.288, p=0.775, pFDR=1, CI95%=-6.69e+04 - 4.97e+04, R2=0.0992	BETA=1.16, t(33.62)=2.25, p=0.0314, pFDR=0.847, CI95%=0.148 - 2.18, R2=0.0222	BETA=-9.71, t(34.64)=-1.02, p=0.316, pFDR=1, CI95%=-28.4 - 9, R2=0.0199
Corpus Callosum - Body	AD	MDHI - Swallowing	BETA=-1.18e+04, t(34.45)=-0.257, p=0.799, pFDR=1, CI95%=-1.02e+05 - 7.8e+04, R2=0.0981	BETA=1.19, t(28.96)=2.27, p=0.0309, pFDR=0.835, CI95%=0.161 - 2.21, R2=0.0237	BETA=-10, t(33.37)=-1.06, p=0.298, pFDR=1, CI95%=-28.6 - 8.55, R2=0.0196
Corpus Callosum - Splenium	AD	MDHI - Swallowing	BETA=-2.62e+04, t(32.08)=-0.744, p=0.462, pFDR=1, CI95%=-9.52e+04 - 4.28e+04, R2=0.103	BETA=1.2, t(30.52)=2.34, p=0.0263, pFDR=0.71, CI95%=0.193 - 2.21, R2=0.0246	BETA=-10.2, t(32.59)=-1.09, p=0.283, pFDR=1, CI95%=-28.5 - 8.11, R2=0.0207
Cerebral Peduncle	AD	MDHI - Swallowing	BETA=-1.17e+04, t(26.62)=-0.359, p=0.723, pFDR=1, CI95%=-7.54e+04 - 5.21e+04, R2=0.0968	BETA=1.14, t(35.55)=2.19, p=0.0349, pFDR=0.943, CI95%=0.121 - 2.16, R2=0.0218	BETA=-9.56, t(33.28)=-1.01, p=0.32, pFDR=1, CI95%=-28.1 - 8.99, R2=0.0186
Corticospinal Tract	AD	MDHI - Swallowing	BETA=-3.26e+04, t(18.22)=-1.32, p=0.203, pFDR=1, CI95%=-8.1e+04 - 1.58e+04, R2=0.0974	BETA=1.13, t(35.06)=2.21, p=0.0335, pFDR=0.904, CI95%=0.129 - 2.12, R2=0.0319	BETA=-11, t(29.88)=-1.19, p=0.243, pFDR=1, CI95%=-29.1 - 7.11, R2=0.029
Medial Lemniscus	AD	MDHI - Swallowing	BETA=-1.85e+04, t(34.42)=-1.06, p=0.296, pFDR=1, CI95%=-5.26e+04 - 1.56e+04, R2=0.112	BETA=1.41, t(18.37)=2.64, p=0.0163, pFDR=0.44, CI95%=0.364 - 2.45, R2=0.0369	BETA=-12.8, t(25.69)=-1.41, p=0.171, pFDR=1, CI95%=-30.7 - 5.03, R2=0.0223
Pontine Crossing Tract	AD	MDHI - Swallowing	BETA=-1.97e+04, t(37.02)=-0.851, p=0.4, pFDR=1, CI95%=-6.5e+04 - 2.56e+04, R2=0.109	BETA=1.31, t(27.27)=2.42, p=0.0225, pFDR=0.607, CI95%=0.25 - 2.38, R2=0.0299	BETA=-11.5, t(28.32)=-1.22, p=0.234, pFDR=1, CI95%=-30 - 7.04, R2=0.0252
Middle Cerebellar Peduncle	AD	MDHI - Swallowing	BETA=-6.01e+04, t(19.93)=-1.54, p=0.14, pFDR=1, CI95%=-1.37e+05 - 1.65e+04, R2=0.0877	BETA=1.04, t(37.69)=2.04, p=0.0484, pFDR=1, CI95%=0.0411 - 2.04, R2=0.0465	BETA=-6.58, t(36.56)=-0.704, p=0.486, pFDR=1, CI95%=-24.9 - 11.7, R2=0.0381
Inferior Cerebellar Peduncle	AD	MDHI - Swallowing	BETA=-2.22e+04, t(33.76)=-0.712, p=0.482, pFDR=1, CI95%=-8.33e+04 - 3.89e+04, R2=0.103	BETA=1.26, t(26.32)=2.36, p=0.0257, pFDR=0.694, CI95%=0.216 - 2.31, R2=0.0238	BETA=-10, t(32.26)=-1.07, p=0.294, pFDR=1, CI95%=-28.4 - 8.36, R2=0.019
Superior Cerebellar Peduncle	AD	MDHI - Swallowing	BETA=-1.64e+04, t(26.93)=-0.994, p=0.329, pFDR=1, CI95%=-4.89e+04 - 1.6e+04, R2=0.104	BETA=1.2, t(32.34)=2.33, p=0.0263, pFDR=0.711, CI95%=0.189 - 2.21, R2=0.0199	BETA=-9.02, t(34.71)=-0.963, p=0.342, pFDR=1, CI95%=-27.4 - 9.34, R2=0.0199
Anterior Limb Internal Capsule	AD	MDHI - Swallowing	BETA=-5.63e+04, t(32.14)=-0.908, p=0.37, pFDR=1, CI95%=-1.78e+05 - 6.51e+04, R2=0.107	BETA=1.25, t(29.46)=2.39, p=0.0233, pFDR=0.629, CI95%=0.226 - 2.28, R2=0.025	BETA=-10.2, t(32.33)=-1.09, p=0.282, pFDR=1, CI95%=-28.5 - 8.08, R2=0.0171
Posterior Limb Internal Capsule	AD	MDHI - Swallowing	BETA=-4.2e+04, t(22.75)=-0.885, p=0.385, pFDR=1, CI95%=-1.35e+05 - 5.1e+04, R2=0.104	BETA=1.2, t(32.56)=2.3, p=0.0282, pFDR=0.762, CI95%=0.176 - 2.23, R2=0.0244	BETA=-10.2, t(30.54)=-1.07, p=0.292, pFDR=1, CI95%=-28.9 - 8.45, R2=0.0159
Retrolenticular Internal Capsule	AD	MDHI - Swallowing	BETA=-3.76e+04, t(20.25)=-0.918, p=0.369, pFDR=1, CI95%=-1.18e+05 - 4.26e+04, R2=0.104	BETA=1.2, t(32.35)=2.28, p=0.0296, pFDR=0.8, CI95%=0.167 - 2.24, R2=0.0231	BETA=-7.78, t(35.45)=-0.822, p=0.417, pFDR=1, CI95%=-26.3 - 10.8, R2=0.0174
Anterior Corona Radiata	AD	MDHI - Swallowing	BETA=-1.2e+04, t(17.94)=-0.269, p=0.791, pFDR=1, CI95%=-9.91e+04 - 7.51e+04, R2=0.0938	BETA=1.16, t(30.27)=2.19, p=0.0365, pFDR=0.985, CI95%=0.121 - 2.2, R2=0.0197	BETA=-8.7, t(36.29)=-0.907, p=0.37, pFDR=1, CI95%=-27.5 - 10.1, R2=0.0182
Superior Corona Radiata	AD	MDHI - Swallowing	BETA=-5.01e+04, t(21.56)=-1.2, p=0.244, pFDR=1, CI95%=-1.32e+05 - 3.19e+04, R2=0.11	BETA=1.25, t(31.93)=2.36, p=0.0243, pFDR=0.656, CI95%=0.214 - 2.29, R2=0.0293	BETA=-7.59, t(35.91)=-0.807, p=0.425, pFDR=1, CI95%=-26 - 10.8, R2=0.0225
Posterior Corona Radiata	AD	MDHI - Swallowing	BETA=-4.45e+04, t(19.21)=-1.06, p=0.304, pFDR=1, CI95%=-1.27e+05 - 3.8e+04, R2=0.106	BETA=1.22, t(31.02)=2.31, p=0.0277, pFDR=0.748, CI95%=0.185 - 2.26, R2=0.0229	BETA=-6.86, t(37.08)=-0.722, p=0.475, pFDR=1, CI95%=-25.5 - 11.8, R2=0.0217
Posterior Thalamic Radiation	AD	MDHI - Swallowing	BETA=-3.63e+04, t(25.68)=-0.919, p=0.366, pFDR=1, CI95%=-1.14e+05 - 4.11e+04, R2=0.104	BETA=1.25, t(27.34)=2.31, p=0.0286, pFDR=0.772, CI95%=0.19 - 2.31, R2=0.0222	BETA=-7.17, t(36.76)=-0.753, p=0.456, pFDR=1, CI95%=-25.8 - 11.5, R2=0.0179
Sagittal Stratum	AD	MDHI - Swallowing	BETA=-2.23e+04, t(19.02)=-0.587, p=0.564, pFDR=1, CI95%=-9.69e+04 - 5.22e+04, R2=0.0982	BETA=1.19, t(29.29)=2.25, p=0.0318, pFDR=0.86, CI95%=0.155 - 2.22, R2=0.0227	BETA=-8.77, t(34.64)=-0.926, p=0.361, pFDR=1, CI95%=-27.4 - 9.8, R2=0.0187
External Capsule	AD	MDHI - Swallowing	BETA=-2.32e+04, t(21.69)=-0.435, p=0.668, pFDR=1, CI95%=-1.28e+05 - 8.12e+04, R2=0.0954	BETA=1.18, t(28.63)=2.23, p=0.0339, pFDR=0.914, CI95%=0.142 - 2.22, R2=0.0201	BETA=-8.58, t(36.31)=-0.896, p=0.376, pFDR=1, CI95%=-27.3 - 10.2, R2=0.0178
Cingulum - Cingulate	AD	MDHI - Swallowing	BETA=2.82e+04, t(32.45)=0.496, p=0.623, pFDR=1, CI95%=-8.32e+04 - 1.4e+05, R2=0.0864	BETA=1.08, t(33.89)=2.05, p=0.0481, pFDR=1, CI95%=0.0475 - 2.11, R2=0.0182	BETA=-8.64, t(34.92)=-0.905, p=0.372, pFDR=1, CI95%=-27.3 - 10.1, R2=0.0158
Cingulum - Hippocampus	AD	MDHI - Swallowing	BETA=-7.75e+04, t(26.56)=-1.27, p=0.215, pFDR=1, CI95%=-1.97e+05 - 4.21e+04, R2=0.108	BETA=1.21, t(32.85)=2.38, p=0.0232, pFDR=0.626, CI95%=0.215 - 2.21, R2=0.0312	BETA=-10, t(32.87)=-1.09, p=0.285, pFDR=1, CI95%=-28.1 - 8.07, R2=0.0302
Superior Longitudinal Fasciculus	AD	MDHI - Swallowing	BETA=-3.76e+04, t(16.53)=-0.889, p=0.387, pFDR=1, CI95%=-1.2e+05 - 4.53e+04, R2=0.102	BETA=1.19, t(31.72)=2.26, p=0.0307, pFDR=0.83, CI95%=0.158 - 2.22, R2=0.0195	BETA=-7.34, t(36.78)=-0.77, p=0.446, pFDR=1, CI95%=-26 - 11.3, R2=0.0156
Superior Frontooccipital Fasciculus	AD	MDHI - Swallowing	BETA=-1.31e+04, t(17.16)=-0.312, p=0.759, pFDR=1, CI95%=-9.54e+04 - 6.92e+04, R2=0.0936	BETA=1.16, t(30.45)=2.18, p=0.0373, pFDR=1, CI95%=0.116 - 2.2, R2=0.018	BETA=-8.62, t(34.49)=-0.905, p=0.372, pFDR=1, CI95%=-27.3 - 10, R2=0.0172
Uncinate Fasciculus	AD	MDHI - Swallowing	BETA=-4.04e+04, t(37.95)=-0.648, p=0.521, pFDR=1, CI95%=-1.62e+05 - 8.17e+04, R2=0.105	BETA=1.22, t(32.28)=2.34, p=0.0256, pFDR=0.691, CI95%=0.198 - 2.24, R2=0.0191	BETA=-9.09, t(34.46)=-0.948, p=0.35, pFDR=1, CI95%=-27.9 - 9.71, R2=0.0153
Tapetum	AD	MDHI - Swallowing	BETA=-1.85e+04, t(19.50)=-1.29, p=0.213, pFDR=1, CI95%=-4.67e+04 - 9.67e+03, R2=0.114	BETA=1.29, t(29.66)=2.44, p=0.0209, pFDR=0.564, CI95%=0.253 - 2.32, R2=0.0324	BETA=-9.03, t(33.29)=-0.967, p=0.34, pFDR=1, CI95%=-27.3 - 9.26, R2=0.0203
Cerebral WM	RD	MDHI - Swallowing	BETA=-3.43e+04, t(33.80)=-0.404, p=0.689, pFDR=1, CI95%=-2.01e+05 - 1.32e+05, R2=0.0845	BETA=1.18, t(28.45)=2.02, p=0.053, pFDR=1, CI95%=0.0345 - 2.32, R2=0.022	BETA=-7.11, t(36.47)=-0.725, p=0.473, pFDR=1, CI95%=-26.3 - 12.1, R2=0.0123
Cerebellar WM	RD	MDHI - Swallowing	BETA=-1.07e+05, t(25.94)=-1.22, p=0.235, pFDR=1, CI95%=-2.8e+05 - 6.56e+04, R2=0.1	BETA=1.15, t(33.56)=2.2, p=0.0345, pFDR=0.932, CI95%=0.128 - 2.18, R2=0.0312	BETA=-6.72, t(36.01)=-0.697, p=0.49, pFDR=1, CI95%=-25.6 - 12.2, R2=0.0291
Corpus Callosum - Genu	RD	MDHI - Swallowing	BETA=-1.53e+04, t(36.44)=-0.348, p=0.73, pFDR=1, CI95%=-1.01e+05 - 7.07e+04, R2=0.0846	BETA=1.15, t(33.50)=2, p=0.0542, pFDR=1, CI95%=0.0206 - 2.28, R2=0.0207	BETA=-7.16, t(36.12)=-0.733, p=0.468, pFDR=1, CI95%=-26.3 - 12, R2=0.0125
Corpus Callosum - Body	RD	MDHI - Swallowing	BETA=-4.91e+04, t(37.00)=-0.862, p=0.394, pFDR=1, CI95%=-1.61e+05 - 6.26e+04, R2=0.104	BETA=1.31, t(29.16)=2.28, p=0.0298, pFDR=0.805, CI95%=0.185 - 2.43, R2=0.0216	BETA=-8.48, t(34.09)=-0.883, p=0.384, pFDR=1, CI95%=-27.3 - 10.4, R2=0.0175
Corpus Callosum - Splenium	RD	MDHI - Swallowing	BETA=-6.05e+04, t(36.80)=-1.18, p=0.246, pFDR=1, CI95%=-1.61e+05 - 4e+04, R2=0.117	BETA=1.48, t(33.15)=2.4, p=0.0223, pFDR=0.602, CI95%=0.269 - 2.68, R2=0.0319	BETA=-7.18, t(35.24)=-0.75, p=0.458, pFDR=1, CI95%=-26 - 11.6, R2=0.0195
Cerebral Peduncle	RD	MDHI - Swallowing	BETA=7e+03, t(35.52)=0.138, p=0.891, pFDR=1, CI95%=-9.27e+04 - 1.07e+05, R2=0.0676	BETA=1.03, t(32.93)=1.76, p=0.0873, pFDR=1, CI95%=-0.115 - 2.17, R2=0.018	BETA=-6.78, t(35.85)=-0.693, p=0.492, pFDR=1, CI95%=-25.9 - 12.4, R2=0.0113
Corticospinal Tract	RD	MDHI - Swallowing	BETA=-1.39e+04, t(30.87)=-0.358, p=0.723, pFDR=1, CI95%=-9.03e+04 - 6.24e+04, R2=0.0863	BETA=1.06, t(36.67)=1.99, p=0.0543, pFDR=1, CI95%=0.015 - 2.11, R2=0.0218	BETA=-7.17, t(35.35)=-0.73, p=0.47, pFDR=1, CI95%=-26.4 - 12.1, R2=0.0124
Medial Lemniscus	RD	MDHI - Swallowing	BETA=-1.16e+04, t(33.63)=-0.517, p=0.609, pFDR=1, CI95%=-5.56e+04 - 3.24e+04, R2=0.0885	BETA=1.23, t(23.20)=2.11, p=0.0461, pFDR=1, CI95%=0.0866 - 2.38, R2=0.0213	BETA=-8.98, t(30.81)=-0.924, p=0.363, pFDR=1, CI95%=-28 - 10.1, R2=0.019
Pontine Crossing Tract	RD	MDHI - Swallowing	BETA=-5.86e+04, t(29.05)=-1.32, p=0.199, pFDR=1, CI95%=-1.46e+05 - 2.87e+04, R2=0.11	BETA=1.27, t(32.89)=2.29, p=0.0283, pFDR=0.764, CI95%=0.185 - 2.35, R2=0.0384	BETA=-8.16, t(34.83)=-0.84, p=0.406, pFDR=1, CI95%=-27.2 - 10.9, R2=0.0366
Middle Cerebellar Peduncle	RD	MDHI - Swallowing	BETA=-7.41e+04, t(19.09)=-1.4, p=0.176, pFDR=1, CI95%=-1.78e+05 - 2.93e+04, R2=0.0933	BETA=1.09, t(36.23)=2.09, p=0.0439, pFDR=1, CI95%=0.0663 - 2.11, R2=0.0396	BETA=-7.63, t(35.32)=-0.804, p=0.427, pFDR=1, CI95%=-26.2 - 11, R2=0.0357
Inferior Cerebellar Peduncle	RD	MDHI - Swallowing	BETA=-3.28e+04, t(28.94)=-0.734, p=0.469, pFDR=1, CI95%=-1.2e+05 - 5.47e+04, R2=0.0974	BETA=1.23, t(24.91)=2.21, p=0.0363, pFDR=0.98, CI95%=0.141 - 2.33, R2=0.0253	BETA=-8.4, t(33.77)=-0.871, p=0.39, pFDR=1, CI95%=-27.3 - 10.5, R2=0.0172
Superior Cerebellar Peduncle	RD	MDHI - Swallowing	BETA=-8.28e+03, t(30.33)=-0.341, p=0.735, pFDR=1, CI95%=-5.59e+04 - 3.93e+04, R2=0.0871	BETA=1.14, t(29.99)=2.04, p=0.0502, pFDR=1, CI95%=0.0446 - 2.23, R2=0.0199	BETA=-7.49, t(35.40)=-0.769, p=0.447, pFDR=1, CI95%=-26.6 - 11.6, R2=0.0137
Anterior Limb Internal Capsule	RD	MDHI - Swallowing	BETA=-3.68e+04, t(36.87)=-0.316, p=0.754, pFDR=1, CI95%=-2.66e+05 - 1.92e+05, R2=0.0891	BETA=1.11, t(34.53)=2.04, p=0.0487, pFDR=1, CI95%=0.045 - 2.17, R2=0.0213	BETA=-6.4, t(36.92)=-0.62, p=0.539, pFDR=1, CI95%=-26.6 - 13.8, R2=0.00919
Posterior Limb Internal Capsule	RD	MDHI - Swallowing	BETA=-9.45e+04, t(36.59)=-0.899, p=0.374, pFDR=1, CI95%=-3e+05 - 1.11e+05, R2=0.0839	BETA=1.05, t(36.49)=1.97, p=0.0566, pFDR=1, CI95%=0.00467 - 2.09, R2=0.0314	BETA=-5.09, t(36.91)=-0.494, p=0.624, pFDR=1, CI95%=-25.3 - 15.1, R2=0.0189
Retrolenticular Internal Capsule	RD	MDHI - Swallowing	BETA=-2.49e+04, t(36.24)=-0.264, p=0.793, pFDR=1, CI95%=-2.1e+05 - 1.6e+05, R2=0.0852	BETA=1.11, t(33.02)=2, p=0.0535, pFDR=1, CI95%=0.0238 - 2.2, R2=0.0201	BETA=-6.57, t(36.99)=-0.65, p=0.519, pFDR=1, CI95%=-26.4 - 13.2, R2=0.0101
Anterior Corona Radiata	RD	MDHI - Swallowing	BETA=8.03e+03, t(35.65)=0.129, p=0.898, pFDR=1, CI95%=-1.14e+05 - 1.3e+05, R2=0.0771	BETA=1.05, t(34.38)=1.89, p=0.0673, pFDR=1, CI95%=-0.039 - 2.13, R2=0.0159	BETA=-7.37, t(36.85)=-0.739, p=0.465, pFDR=1, CI95%=-26.9 - 12.2, R2=0.0129
Superior Corona Radiata	RD	MDHI - Swallowing	BETA=-3.37e+04, t(26.52)=-0.378, p=0.708, pFDR=1, CI95%=-2.08e+05 - 1.41e+05, R2=0.0884	BETA=1.11, t(33.18)=2.04, p=0.0494, pFDR=1, CI95%=0.0436 - 2.17, R2=0.0197	BETA=-6.1, t(37.00)=-0.599, p=0.553, pFDR=1, CI95%=-26.1 - 13.9, R2=0.00858
Posterior Corona Radiata	RD	MDHI - Swallowing	BETA=-4.3e+04, t(34.69)=-0.665, p=0.511, pFDR=1, CI95%=-1.7e+05 - 8.38e+04, R2=0.0932	BETA=1.19, t(32.82)=2.1, p=0.0436, pFDR=1, CI95%=0.079 - 2.31, R2=0.0243	BETA=-4.74, t(37.00)=-0.464, p=0.646, pFDR=1, CI95%=-24.8 - 15.3, R2=0.0102
Posterior Thalamic Radiation	RD	MDHI - Swallowing	BETA=-5.08e+04, t(35.28)=-0.924, p=0.362, pFDR=1, CI95%=-1.59e+05 - 5.7e+04, R2=0.101	BETA=1.25, t(30.74)=2.2, p=0.0351, pFDR=0.948, CI95%=0.139 - 2.37, R2=0.0268	BETA=-6, t(36.72)=-0.618, p=0.54, pFDR=1, CI95%=-25 - 13, R2=0.0195
Sagittal Stratum	RD	MDHI - Swallowing	BETA=-8.41e+03, t(36.96)=-0.125, p=0.901, pFDR=1, CI95%=-1.4e+05 - 1.23e+05, R2=0.0775	BETA=1.1, t(32.55)=1.91, p=0.0656, pFDR=1, CI95%=-0.0317 - 2.24, R2=0.0194	BETA=-7.23, t(36.62)=-0.735, p=0.467, pFDR=1, CI95%=-26.5 - 12.1, R2=0.0127
External Capsule	RD	MDHI - Swallowing	BETA=1.71e+04, t(35.76)=0.131, p=0.897, pFDR=1, CI95%=-2.39e+05 - 2.74e+05, R2=0.0697	BETA=1.03, t(33.71)=1.79, p=0.0833, pFDR=1, CI95%=-0.101 - 2.16, R2=0.014	BETA=-7.03, t(36.85)=-0.712, p=0.481, pFDR=1, CI95%=-26.4 - 12.3, R2=0.012
Cingulum - Cingulate	RD	MDHI - Swallowing	BETA=6.26e+03, t(36.93)=0.0829, p=0.934, pFDR=1, CI95%=-1.42e+05 - 1.54e+05, R2=0.0705	BETA=1.05, t(34.63)=1.8, p=0.081, pFDR=1, CI95%=-0.0952 - 2.2, R2=0.018	BETA=-7.23, t(35.56)=-0.741, p=0.464, pFDR=1, CI95%=-26.4 - 11.9, R2=0.0128
Cingulum - Hippocampus	RD	MDHI - Swallowing	BETA=1.28e+04, t(26.61)=0.139, p=0.89, pFDR=1, CI95%=-1.68e+05 - 1.94e+05, R2=0.0669	BETA=1.01, t(32.04)=1.74, p=0.0907, pFDR=1, CI95%=-0.125 - 2.15, R2=0.0176	BETA=-6.5, t(36.34)=-0.663, p=0.512, pFDR=1, CI95%=-25.7 - 12.7, R2=0.0104
Superior Longitudinal Fasciculus	RD	MDHI - Swallowing	BETA=1.92e+04, t(34.84)=0.245, p=0.808, pFDR=1, CI95%=-1.34e+05 - 1.73e+05, R2=0.0679	BETA=1.01, t(33.31)=1.77, p=0.0862, pFDR=1, CI95%=-0.11 - 2.13, R2=0.0147	BETA=-7, t(36.41)=-0.715, p=0.479, pFDR=1, CI95%=-26.2 - 12.2, R2=0.012
Superior Frontooccipital Fasciculus	RD	MDHI - Swallowing	BETA=-4.43e+04, t(30.92)=-0.578, p=0.568, pFDR=1, CI95%=-1.94e+05 - 1.06e+05, R2=0.0919	BETA=1.11, t(34.87)=2.08, p=0.045, pFDR=1, CI95%=0.0636 - 2.15, R2=0.0237	BETA=-5.97, t(37.00)=-0.587, p=0.561, pFDR=1, CI95%=-25.9 - 14, R2=0.00823
Uncinate Fasciculus	RD	MDHI - Swallowing	BETA=8.07e+04, t(27.89)=1.07, p=0.294, pFDR=1, CI95%=-6.72e+04 - 2.28e+05, R2=0.0442	BETA=0.787, t(35.67)=1.39, p=0.173, pFDR=1, CI95%=-0.324 - 1.9, R2=0.0261	BETA=-5.33, t(36.96)=-0.552, p=0.585, pFDR=1, CI95%=-24.3 - 13.6, R2=0.00728
Tapetum	RD	MDHI - Swallowing	BETA=-1.77e+04, t(27.93)=-1.08, p=0.289, pFDR=1, CI95%=-4.98e+04 - 1.44e+04, R2=0.108	BETA=1.29, t(28.59)=2.32, p=0.0276, pFDR=0.744, CI95%=0.201 - 2.38, R2=0.025	BETA=-9.02, t(32.78)=-0.938, p=0.355, pFDR=1, CI95%=-27.9 - 9.83, R2=0.0198
