# Supplementary material for: White matter microstructure relates to motor outcomes in myotonic dystrophy type 1 independently of disease duration and genetic burden
Source: Sci Rep. 2021 Mar 1;11:4886. doi: 10.1038/s41598-021-84520-2 (PMC7921687; doi:10.1038/s41598-021-84520-2)
Supplement: Supplementary file 3 — Supplementary Table 2. [file 41598_2021_84520_MOESM3_ESM.csv]

DV	IV	n.bias.test	n.mae.test	n.mae.train	n.mae.ratio	n.rmse.test	n.rmse.train	n.rmse.ratio
GRIP_dom	FA_cerebrum_wm	-0.007	0.763	0.612	1.248	0.763	0.728	1.049
GRIP_dom	FA_cerebellum_wm	-0.015	0.9	0.518	1.737	0.9	0.626	1.439
GRIP_dom	FA_corpus_callosum_genu	-0.023	0.805	0.662	1.217	0.805	0.789	1.021
GRIP_dom	FA_corpus_callosum_body	-0.041	0.807	0.659	1.224	0.807	0.8	1.008
GRIP_dom	FA_corpus_callosum_splenium	-0.031	0.837	0.658	1.27	0.837	0.812	1.031
GRIP_dom	FA_cerebral_peduncle	-0.026	0.892	0.49	1.819	0.892	0.597	1.493
GRIP_dom	FA_corticospinal_tract	-0.043	0.902	0.484	1.863	0.902	0.581	1.552
GRIP_dom	FA_medial_lemniscus	-0.021	0.893	0.594	1.502	0.893	0.719	1.242
GRIP_dom	FA_pontine_crossing_tract	-0.049	0.913	0.426	2.142	0.913	0.504	1.813
GRIP_dom	FA_middle_cerebellar_peduncle	-0.025	0.884	0.647	1.366	0.884	0.789	1.12
GRIP_dom	FA_inferior_cerebellar_peduncle	-0.03	0.831	0.353	2.356	0.831	0.437	1.904
GRIP_dom	FA_superior_cerebellar_peduncle	-0.029	0.881	0.661	1.333	0.881	0.789	1.116
GRIP_dom	FA_anterior_limb_internal_capsule	-0.01	0.82	0.37	2.216	0.82	0.448	1.832
GRIP_dom	FA_posterior_limb_internal_capsule	-0.029	0.825	0.251	3.283	0.825	0.307	2.686
GRIP_dom	FA_retrolenticular_internal_capsule	-0.022	0.76	0.607	1.253	0.76	0.773	0.984
GRIP_dom	FA_anterior_corona_radiata	-0.012	0.786	0.596	1.32	0.786	0.709	1.108
GRIP_dom	FA_superior_corona_radiata	-0.017	0.791	0.142	5.56	0.791	0.175	4.511
GRIP_dom	FA_posterior_corona_radiata	-0.025	0.824	0.678	1.214	0.824	0.803	1.026
GRIP_dom	FA_posterior_thalamic_radiation	-0.029	0.832	0.661	1.26	0.832	0.796	1.046
GRIP_dom	FA_sagittal_stratum	-0.015	0.791	0.645	1.227	0.791	0.758	1.043
GRIP_dom	FA_external_capsule	-0.026	0.776	0.167	4.636	0.776	0.196	3.948
GRIP_dom	FA_cingulum_cingulate	-0.034	0.817	0.671	1.217	0.817	0.807	1.013
GRIP_dom	FA_cingulum_hippocampus	-0.037	0.771	0.362	2.131	0.771	0.449	1.716
GRIP_dom	FA_superior_longitudinal_fasciculus	-0.025	0.852	0.639	1.334	0.852	0.761	1.12
GRIP_dom	FA_superior_frontooccipital_fasciculus	0	0.673	0.014	48.353	0.673	0.021	32.277
GRIP_dom	FA_uncinate_fasciculus	-0.03	0.867	0.655	1.324	0.867	0.763	1.136
GRIP_dom	FA_tapetum	-0.037	0.856	0.653	1.311	0.856	0.802	1.067
GRIP_dom	AD_cerebrum_wm	-0.012	0.844	0.672	1.257	0.844	0.826	1.022
GRIP_dom	AD_cerebellum_wm	-0.003	0.844	0.67	1.261	0.844	0.824	1.024
GRIP_dom	AD_corpus_callosum_genu	-0.032	0.873	0.546	1.6	0.873	0.67	1.303
GRIP_dom	AD_corpus_callosum_body	-0.022	0.853	0.616	1.386	0.853	0.763	1.119
GRIP_dom	AD_corpus_callosum_splenium	-0.006	0.825	0.675	1.223	0.825	0.822	1.004
GRIP_dom	AD_cerebral_peduncle	-0.039	0.888	0.519	1.712	0.888	0.632	1.404
GRIP_dom	AD_corticospinal_tract	-0.018	0.845	0.654	1.293	0.845	0.804	1.051
GRIP_dom	AD_medial_lemniscus	-0.026	0.844	0.644	1.31	0.844	0.795	1.063
GRIP_dom	AD_pontine_crossing_tract	-0.026	0.851	0.62	1.372	0.851	0.763	1.114
GRIP_dom	AD_middle_cerebellar_peduncle	-0.021	0.859	0.645	1.333	0.859	0.793	1.083
GRIP_dom	AD_inferior_cerebellar_peduncle	-0.027	0.87	0.602	1.445	0.87	0.74	1.176
GRIP_dom	AD_superior_cerebellar_peduncle	-0.024	0.892	0.514	1.734	0.892	0.622	1.433
GRIP_dom	AD_anterior_limb_internal_capsule	-0.037	0.909	0.354	2.572	0.909	0.419	2.168
GRIP_dom	AD_posterior_limb_internal_capsule	-0.033	0.887	0.407	2.178	0.887	0.486	1.825
GRIP_dom	AD_retrolenticular_internal_capsule	-0.048	0.894	0.338	2.641	0.894	0.413	2.164
GRIP_dom	AD_anterior_corona_radiata	-0.02	0.866	0.638	1.358	0.866	0.785	1.104
GRIP_dom	AD_superior_corona_radiata	-0.012	0.863	0.622	1.386	0.863	0.766	1.127
GRIP_dom	AD_posterior_corona_radiata	-0.031	0.879	0.388	2.263	0.879	0.467	1.882
GRIP_dom	AD_posterior_thalamic_radiation	-0.046	0.901	0.35	2.574	0.901	0.424	2.128
GRIP_dom	AD_sagittal_stratum	-0.052	0.928	0.406	2.284	0.928	0.497	1.868
GRIP_dom	AD_external_capsule	-0.047	0.909	0.42	2.164	0.909	0.51	1.783
GRIP_dom	AD_cingulum_cingulate	-0.023	0.826	0.665	1.242	0.826	0.827	0.999
GRIP_dom	AD_cingulum_hippocampus	-0.008	0.851	0.66	1.29	0.851	0.813	1.047
GRIP_dom	AD_superior_longitudinal_fasciculus	-0.014	0.852	0.648	1.316	0.852	0.797	1.069
GRIP_dom	AD_superior_frontooccipital_fasciculus	-0.035	0.886	0.319	2.779	0.886	0.38	2.332
GRIP_dom	AD_uncinate_fasciculus	-0.043	0.886	0.31	2.856	0.886	0.363	2.441
GRIP_dom	AD_tapetum	-0.038	0.877	0.367	2.387	0.877	0.443	1.98
GRIP_dom	RD_cerebrum_wm	-0.02	0.844	0.642	1.314	0.844	0.794	1.063
GRIP_dom	RD_cerebellum_wm	-0.01	0.888	0.575	1.545	0.888	0.701	1.268
GRIP_dom	RD_corpus_callosum_genu	-0.031	0.857	0.655	1.309	0.857	0.804	1.067
GRIP_dom	RD_corpus_callosum_body	-0.039	0.818	0.633	1.291	0.818	0.787	1.039
GRIP_dom	RD_corpus_callosum_splenium	-0.027	0.837	0.641	1.307	0.837	0.796	1.051
GRIP_dom	RD_cerebral_peduncle	-0.034	0.894	0.536	1.668	0.894	0.649	1.377
GRIP_dom	RD_corticospinal_tract	-0.03	0.87	0.545	1.596	0.87	0.665	1.308
GRIP_dom	RD_medial_lemniscus	-0.031	0.884	0.563	1.569	0.884	0.685	1.29
GRIP_dom	RD_pontine_crossing_tract	-0.022	0.901	0.438	2.056	0.901	0.521	1.731
GRIP_dom	RD_middle_cerebellar_peduncle	-0.036	0.882	0.617	1.428	0.882	0.753	1.17
GRIP_dom	RD_inferior_cerebellar_peduncle	-0.023	0.882	0.608	1.449	0.882	0.742	1.188
GRIP_dom	RD_superior_cerebellar_peduncle	-0.024	0.868	0.655	1.326	0.868	0.8	1.086
GRIP_dom	RD_anterior_limb_internal_capsule	-0.009	0.791	0.611	1.296	0.791	0.775	1.021
GRIP_dom	RD_posterior_limb_internal_capsule	-0.015	0.851	0.432	1.971	0.851	0.534	1.594
GRIP_dom	RD_retrolenticular_internal_capsule	-0.017	0.84	0.644	1.305	0.84	0.805	1.044
GRIP_dom	RD_anterior_corona_radiata	-0.028	0.841	0.652	1.289	0.841	0.799	1.053
GRIP_dom	RD_superior_corona_radiata	-0.007	0.842	0.428	1.967	0.842	0.533	1.579
GRIP_dom	RD_posterior_corona_radiata	-0.017	0.854	0.656	1.302	0.854	0.805	1.061
GRIP_dom	RD_posterior_thalamic_radiation	-0.025	0.862	0.652	1.322	0.862	0.799	1.079
GRIP_dom	RD_sagittal_stratum	-0.02	0.854	0.657	1.3	0.854	0.808	1.057
GRIP_dom	RD_external_capsule	-0.015	0.816	0.591	1.382	0.816	0.738	1.106
GRIP_dom	RD_cingulum_cingulate	-0.035	0.818	0.663	1.233	0.818	0.807	1.013
GRIP_dom	RD_cingulum_hippocampus	-0.017	0.816	0.453	1.801	0.816	0.573	1.423
GRIP_dom	RD_superior_longitudinal_fasciculus	-0.024	0.859	0.646	1.33	0.859	0.791	1.086
GRIP_dom	RD_superior_frontooccipital_fasciculus	-0.032	0.828	0.267	3.103	0.828	0.323	2.563
GRIP_dom	RD_uncinate_fasciculus	-0.033	0.866	0.666	1.301	0.866	0.802	1.08
GRIP_dom	RD_tapetum	-0.037	0.902	0.466	1.937	0.902	0.561	1.608
TAP_dom	FA_cerebrum_wm	-0.009	0.747	0.525	1.423	0.747	0.681	1.097
TAP_dom	FA_cerebellum_wm	-0.006	0.785	0.639	1.229	0.785	0.817	0.961
TAP_dom	FA_corpus_callosum_genu	-0.029	0.782	0.505	1.549	0.782	0.662	1.18
TAP_dom	FA_corpus_callosum_body	-0.034	0.787	0.532	1.479	0.787	0.711	1.107
TAP_dom	FA_corpus_callosum_splenium	-0.003	0.789	0.541	1.457	0.789	0.716	1.102
TAP_dom	FA_cerebral_peduncle	0.016	0.82	0.517	1.584	0.82	0.671	1.223
TAP_dom	FA_corticospinal_tract	-0.037	0.787	0.469	1.678	0.787	0.611	1.289
TAP_dom	FA_medial_lemniscus	0.013	0.785	0.558	1.408	0.785	0.744	1.056
TAP_dom	FA_pontine_crossing_tract	-0.008	0.78	0.529	1.475	0.78	0.7	1.115
TAP_dom	FA_middle_cerebellar_peduncle	-0.001	0.8	0.616	1.298	0.8	0.797	1.004
TAP_dom	FA_inferior_cerebellar_peduncle	-0.011	0.791	0.527	1.5	0.791	0.699	1.132
TAP_dom	FA_superior_cerebellar_peduncle	0.003	0.783	0.591	1.326	0.783	0.785	0.998
TAP_dom	FA_anterior_limb_internal_capsule	0.016	0.715	0.381	1.876	0.715	0.499	1.433
TAP_dom	FA_posterior_limb_internal_capsule	0.006	0.785	0.572	1.372	0.785	0.754	1.041
TAP_dom	FA_retrolenticular_internal_capsule	-0.003	0.772	0.449	1.719	0.772	0.576	1.341
TAP_dom	FA_anterior_corona_radiata	-0.016	0.753	0.512	1.47	0.753	0.685	1.099
TAP_dom	FA_superior_corona_radiata	0.012	0.749	0.51	1.467	0.749	0.687	1.089
TAP_dom	FA_posterior_corona_radiata	-0.019	0.754	0.563	1.339	0.754	0.769	0.981
TAP_dom	FA_posterior_thalamic_radiation	-0.004	0.773	0.56	1.378	0.773	0.755	1.023
TAP_dom	FA_sagittal_stratum	-0.014	0.772	0.497	1.555	0.772	0.652	1.184
TAP_dom	FA_external_capsule	0.001	0.762	0.423	1.802	0.762	0.569	1.34
TAP_dom	FA_cingulum_cingulate	-0.05	0.782	0.557	1.405	0.782	0.751	1.041
TAP_dom	FA_cingulum_hippocampus	-0.02	0.769	0.477	1.613	0.769	0.623	1.235
TAP_dom	FA_superior_longitudinal_fasciculus	-0.002	0.762	0.601	1.267	0.762	0.788	0.966
TAP_dom	FA_superior_frontooccipital_fasciculus	0.004	0.79	0.574	1.376	0.79	0.748	1.056
TAP_dom	FA_uncinate_fasciculus	-0.016	0.746	0.467	1.599	0.746	0.633	1.178
TAP_dom	FA_tapetum	0.007	0.795	0.61	1.305	0.795	0.8	0.994
TAP_dom	AD_cerebrum_wm	0.009	0.783	0.562	1.392	0.783	0.749	1.045
TAP_dom	AD_cerebellum_wm	0.01	0.772	0.599	1.288	0.772	0.8	0.965
TAP_dom	AD_corpus_callosum_genu	-0.026	0.785	0.447	1.755	0.785	0.597	1.315
TAP_dom	AD_corpus_callosum_body	0.026	0.792	0.565	1.403	0.792	0.752	1.054
TAP_dom	AD_corpus_callosum_splenium	0.023	0.78	0.516	1.511	0.78	0.7	1.114
TAP_dom	AD_cerebral_peduncle	0.001	0.785	0.525	1.495	0.785	0.703	1.117
TAP_dom	AD_corticospinal_tract	-0.021	0.798	0.515	1.549	0.798	0.683	1.169
TAP_dom	AD_medial_lemniscus	-0.039	0.8	0.493	1.623	0.8	0.655	1.223
TAP_dom	AD_pontine_crossing_tract	-0.018	0.803	0.504	1.592	0.803	0.66	1.217
TAP_dom	AD_middle_cerebellar_peduncle	-0.003	0.779	0.524	1.485	0.779	0.703	1.107
TAP_dom	AD_inferior_cerebellar_peduncle	-0.003	0.792	0.518	1.529	0.792	0.691	1.145
TAP_dom	AD_superior_cerebellar_peduncle	-0.01	0.772	0.496	1.558	0.772	0.661	1.169
TAP_dom	AD_anterior_limb_internal_capsule	-0.012	0.76	0.45	1.691	0.76	0.597	1.273
TAP_dom	AD_posterior_limb_internal_capsule	-0.001	0.776	0.526	1.475	0.776	0.701	1.107
TAP_dom	AD_retrolenticular_internal_capsule	-0.006	0.775	0.512	1.515	0.775	0.682	1.136
TAP_dom	AD_anterior_corona_radiata	0.001	0.783	0.578	1.356	0.783	0.769	1.018
TAP_dom	AD_superior_corona_radiata	0.006	0.771	0.538	1.433	0.771	0.723	1.067
TAP_dom	AD_posterior_corona_radiata	0.01	0.775	0.536	1.447	0.775	0.717	1.081
TAP_dom	AD_posterior_thalamic_radiation	0.002	0.782	0.538	1.453	0.782	0.718	1.089
TAP_dom	AD_sagittal_stratum	-0.006	0.777	0.518	1.5	0.777	0.691	1.125
TAP_dom	AD_external_capsule	-0.011	0.775	0.521	1.488	0.775	0.695	1.116
TAP_dom	AD_cingulum_cingulate	-0.001	0.789	0.506	1.559	0.789	0.673	1.172
TAP_dom	AD_cingulum_hippocampus	-0.009	0.786	0.525	1.499	0.786	0.7	1.123
TAP_dom	AD_superior_longitudinal_fasciculus	0.007	0.778	0.538	1.445	0.778	0.719	1.082
TAP_dom	AD_superior_frontooccipital_fasciculus	-0.001	0.778	0.524	1.487	0.778	0.697	1.117
TAP_dom	AD_uncinate_fasciculus	-0.02	0.749	0.46	1.628	0.749	0.626	1.195
TAP_dom	AD_tapetum	-0.008	0.785	0.508	1.544	0.785	0.674	1.164
TAP_dom	RD_cerebrum_wm	0.003	0.785	0.627	1.253	0.785	0.815	0.963
TAP_dom	RD_cerebellum_wm	0.008	0.794	0.526	1.51	0.794	0.693	1.146
TAP_dom	RD_corpus_callosum_genu	-0.001	0.793	0.58	1.366	0.793	0.767	1.033
TAP_dom	RD_corpus_callosum_body	-0.011	0.775	0.617	1.257	0.775	0.815	0.952
TAP_dom	RD_corpus_callosum_splenium	-0.008	0.79	0.595	1.328	0.79	0.785	1.006
TAP_dom	RD_cerebral_peduncle	0.018	0.804	0.537	1.495	0.804	0.706	1.138
TAP_dom	RD_corticospinal_tract	-0.003	0.78	0.519	1.503	0.78	0.692	1.127
TAP_dom	RD_medial_lemniscus	-0.008	0.789	0.528	1.495	0.789	0.698	1.13
TAP_dom	RD_pontine_crossing_tract	-0.002	0.798	0.513	1.556	0.798	0.668	1.194
TAP_dom	RD_middle_cerebellar_peduncle	-0.015	0.793	0.53	1.496	0.793	0.697	1.138
TAP_dom	RD_inferior_cerebellar_peduncle	0.006	0.8	0.536	1.493	0.8	0.711	1.124
TAP_dom	RD_superior_cerebellar_peduncle	0.007	0.792	0.573	1.383	0.792	0.76	1.042
TAP_dom	RD_anterior_limb_internal_capsule	0.004	0.729	0.59	1.236	0.729	0.781	0.933
TAP_dom	RD_posterior_limb_internal_capsule	0.005	0.774	0.585	1.323	0.774	0.784	0.988
TAP_dom	RD_retrolenticular_internal_capsule	0.01	0.792	0.626	1.266	0.792	0.806	0.982
TAP_dom	RD_anterior_corona_radiata	-0.008	0.771	0.618	1.248	0.771	0.819	0.941
TAP_dom	RD_superior_corona_radiata	0.009	0.752	0.593	1.268	0.752	0.798	0.942
TAP_dom	RD_posterior_corona_radiata	0	0.774	0.594	1.303	0.774	0.797	0.972
TAP_dom	RD_posterior_thalamic_radiation	0.005	0.787	0.599	1.315	0.787	0.795	0.991
TAP_dom	RD_sagittal_stratum	0.005	0.8	0.603	1.326	0.8	0.787	1.016
TAP_dom	RD_external_capsule	0.015	0.792	0.559	1.416	0.792	0.735	1.077
TAP_dom	RD_cingulum_cingulate	-0.025	0.767	0.608	1.262	0.767	0.812	0.945
TAP_dom	RD_cingulum_hippocampus	0.026	0.801	0.516	1.553	0.801	0.67	1.195
TAP_dom	RD_superior_longitudinal_fasciculus	-0.004	0.784	0.633	1.239	0.784	0.818	0.959
TAP_dom	RD_superior_frontooccipital_fasciculus	-0.003	0.738	0.594	1.243	0.738	0.81	0.91
TAP_dom	RD_uncinate_fasciculus	-0.007	0.759	0.524	1.447	0.759	0.705	1.076
TAP_dom	RD_tapetum	0.001	0.799	0.529	1.509	0.799	0.701	1.139
PEGS_dom	FA_cerebrum_wm	-0.021	0.728	0.523	1.391	0.728	0.739	0.986
PEGS_dom	FA_cerebellum_wm	0.062	0.824	0.502	1.64	0.824	0.702	1.175
PEGS_dom	FA_corpus_callosum_genu	-0.011	0.766	0.524	1.463	0.766	0.726	1.055
PEGS_dom	FA_corpus_callosum_body	-0.002	0.76	0.547	1.391	0.76	0.781	0.974
PEGS_dom	FA_corpus_callosum_splenium	0.073	0.842	0.519	1.621	0.842	0.727	1.157
PEGS_dom	FA_cerebral_peduncle	0.074	0.815	0.465	1.755	0.815	0.641	1.272
PEGS_dom	FA_corticospinal_tract	0.061	0.823	0.502	1.638	0.823	0.704	1.168
PEGS_dom	FA_medial_lemniscus	-0.002	0.812	0.495	1.64	0.812	0.666	1.219
PEGS_dom	FA_pontine_crossing_tract	0.06	0.834	0.488	1.711	0.834	0.681	1.224
PEGS_dom	FA_middle_cerebellar_peduncle	-0.016	0.815	0.534	1.526	0.815	0.736	1.107
PEGS_dom	FA_inferior_cerebellar_peduncle	0.052	0.744	0.462	1.612	0.744	0.677	1.1
PEGS_dom	FA_superior_cerebellar_peduncle	0.03	0.848	0.533	1.592	0.848	0.716	1.184
PEGS_dom	FA_anterior_limb_internal_capsule	0.07	0.757	0.493	1.536	0.757	0.729	1.039
PEGS_dom	FA_posterior_limb_internal_capsule	0.064	0.795	0.495	1.606	0.795	0.709	1.121
PEGS_dom	FA_retrolenticular_internal_capsule	-0.015	0.763	0.507	1.506	0.763	0.688	1.109
PEGS_dom	FA_anterior_corona_radiata	0.042	0.746	0.523	1.427	0.746	0.766	0.974
PEGS_dom	FA_superior_corona_radiata	0.06	0.806	0.563	1.431	0.806	0.791	1.019
PEGS_dom	FA_posterior_corona_radiata	0.003	0.794	0.598	1.329	0.794	0.821	0.967
PEGS_dom	FA_posterior_thalamic_radiation	-0.008	0.773	0.613	1.261	0.773	0.846	0.913
PEGS_dom	FA_sagittal_stratum	-0.014	0.718	0.576	1.248	0.718	0.785	0.915
PEGS_dom	FA_external_capsule	0.004	0.76	0.599	1.269	0.76	0.822	0.924
PEGS_dom	FA_cingulum_cingulate	-0.001	0.794	0.53	1.498	0.794	0.746	1.063
PEGS_dom	FA_cingulum_hippocampus	0.067	0.805	0.495	1.628	0.805	0.703	1.146
PEGS_dom	FA_superior_longitudinal_fasciculus	-0.018	0.704	0.541	1.3	0.704	0.732	0.961
PEGS_dom	FA_superior_frontooccipital_fasciculus	0.055	0.76	0.51	1.491	0.76	0.753	1.009
PEGS_dom	FA_uncinate_fasciculus	0.071	0.799	0.484	1.653	0.799	0.703	1.137
PEGS_dom	FA_tapetum	-0.008	0.789	0.618	1.277	0.789	0.843	0.937
PEGS_dom	AD_cerebrum_wm	0.042	0.755	0.468	1.614	0.755	0.688	1.099
PEGS_dom	AD_cerebellum_wm	0.029	0.727	0.467	1.556	0.727	0.699	1.04
PEGS_dom	AD_corpus_callosum_genu	0.036	0.803	0.518	1.549	0.803	0.721	1.114
PEGS_dom	AD_corpus_callosum_body	0.048	0.775	0.478	1.62	0.775	0.681	1.138
PEGS_dom	AD_corpus_callosum_splenium	0.068	0.739	0.449	1.648	0.739	0.667	1.107
PEGS_dom	AD_cerebral_peduncle	0.046	0.807	0.469	1.72	0.807	0.662	1.219
PEGS_dom	AD_corticospinal_tract	0.053	0.818	0.5	1.638	0.818	0.696	1.175
PEGS_dom	AD_medial_lemniscus	0.055	0.814	0.46	1.769	0.814	0.635	1.282
PEGS_dom	AD_pontine_crossing_tract	0.051	0.835	0.5	1.671	0.835	0.688	1.215
PEGS_dom	AD_middle_cerebellar_peduncle	0.051	0.776	0.463	1.678	0.776	0.676	1.149
PEGS_dom	AD_inferior_cerebellar_peduncle	0.049	0.808	0.456	1.772	0.808	0.636	1.27
PEGS_dom	AD_superior_cerebellar_peduncle	0.036	0.761	0.477	1.597	0.761	0.684	1.114
PEGS_dom	AD_anterior_limb_internal_capsule	0.042	0.791	0.477	1.657	0.791	0.68	1.164
PEGS_dom	AD_posterior_limb_internal_capsule	0.063	0.793	0.447	1.772	0.793	0.652	1.215
PEGS_dom	AD_retrolenticular_internal_capsule	0.033	0.761	0.476	1.598	0.761	0.688	1.107
PEGS_dom	AD_anterior_corona_radiata	-0.019	0.73	0.489	1.493	0.73	0.714	1.022
PEGS_dom	AD_superior_corona_radiata	0.051	0.758	0.468	1.62	0.758	0.694	1.091
PEGS_dom	AD_posterior_corona_radiata	0.052	0.755	0.454	1.664	0.755	0.668	1.129
PEGS_dom	AD_posterior_thalamic_radiation	0.037	0.776	0.492	1.578	0.776	0.703	1.102
PEGS_dom	AD_sagittal_stratum	-0.023	0.731	0.434	1.684	0.731	0.636	1.149
PEGS_dom	AD_external_capsule	0.052	0.775	0.459	1.689	0.775	0.665	1.165
PEGS_dom	AD_cingulum_cingulate	0.073	0.771	0.44	1.752	0.771	0.629	1.225
PEGS_dom	AD_cingulum_hippocampus	0.095	0.756	0.457	1.656	0.756	0.684	1.106
PEGS_dom	AD_superior_longitudinal_fasciculus	0.057	0.767	0.461	1.663	0.767	0.682	1.124
PEGS_dom	AD_superior_frontooccipital_fasciculus	0.048	0.757	0.486	1.557	0.757	0.72	1.052
PEGS_dom	AD_uncinate_fasciculus	0.044	0.834	0.499	1.673	0.834	0.688	1.214
PEGS_dom	AD_tapetum	0.044	0.772	0.487	1.584	0.772	0.705	1.095
PEGS_dom	RD_cerebrum_wm	-0.021	0.738	0.514	1.437	0.738	0.734	1.005
PEGS_dom	RD_cerebellum_wm	0.048	0.753	0.451	1.669	0.753	0.672	1.121
PEGS_dom	RD_corpus_callosum_genu	-0.011	0.753	0.558	1.348	0.753	0.79	0.953
PEGS_dom	RD_corpus_callosum_body	-0.002	0.749	0.56	1.336	0.749	0.8	0.937
PEGS_dom	RD_corpus_callosum_splenium	0.007	0.78	0.582	1.339	0.78	0.827	0.942
PEGS_dom	RD_cerebral_peduncle	0.043	0.799	0.451	1.774	0.799	0.638	1.253
PEGS_dom	RD_corticospinal_tract	0.071	0.815	0.476	1.712	0.815	0.682	1.196
PEGS_dom	RD_medial_lemniscus	0.038	0.816	0.458	1.782	0.816	0.626	1.303
PEGS_dom	RD_pontine_crossing_tract	0.055	0.839	0.477	1.758	0.839	0.669	1.254
PEGS_dom	RD_middle_cerebellar_peduncle	0.069	0.789	0.459	1.718	0.789	0.675	1.168
PEGS_dom	RD_inferior_cerebellar_peduncle	0.038	0.776	0.433	1.792	0.776	0.623	1.245
PEGS_dom	RD_superior_cerebellar_peduncle	-0.018	0.762	0.56	1.361	0.762	0.763	1
PEGS_dom	RD_anterior_limb_internal_capsule	0.03	0.715	0.463	1.544	0.715	0.688	1.04
PEGS_dom	RD_posterior_limb_internal_capsule	0.053	0.776	0.465	1.669	0.776	0.681	1.139
PEGS_dom	RD_retrolenticular_internal_capsule	-0.028	0.754	0.505	1.493	0.754	0.688	1.095
PEGS_dom	RD_anterior_corona_radiata	-0.01	0.742	0.526	1.409	0.742	0.757	0.979
PEGS_dom	RD_superior_corona_radiata	0.041	0.769	0.51	1.509	0.769	0.743	1.035
PEGS_dom	RD_posterior_corona_radiata	-0.009	0.78	0.537	1.454	0.78	0.76	1.027
PEGS_dom	RD_posterior_thalamic_radiation	-0.011	0.784	0.617	1.271	0.784	0.835	0.939
PEGS_dom	RD_sagittal_stratum	-0.03	0.759	0.463	1.639	0.759	0.619	1.228
PEGS_dom	RD_external_capsule	0.039	0.722	0.491	1.47	0.722	0.69	1.046
PEGS_dom	RD_cingulum_cingulate	-0.003	0.732	0.532	1.376	0.732	0.779	0.94
PEGS_dom	RD_cingulum_hippocampus	0.08	0.759	0.517	1.468	0.759	0.783	0.969
PEGS_dom	RD_superior_longitudinal_fasciculus	-0.019	0.75	0.531	1.414	0.75	0.726	1.033
PEGS_dom	RD_superior_frontooccipital_fasciculus	0.024	0.724	0.521	1.391	0.724	0.777	0.932
PEGS_dom	RD_uncinate_fasciculus	0.072	0.768	0.44	1.748	0.768	0.654	1.176
PEGS_dom	RD_tapetum	-0.013	0.773	0.554	1.395	0.773	0.782	0.989
MDHI_mobility	FA_cerebrum_wm	0.036	0.851	0.447	1.905	0.851	0.573	1.484
MDHI_mobility	FA_cerebellum_wm	0.035	0.84	0.373	2.25	0.84	0.493	1.703
MDHI_mobility	FA_corpus_callosum_genu	0.049	0.852	0.43	1.981	0.852	0.561	1.519
MDHI_mobility	FA_corpus_callosum_body	0.039	0.839	0.414	2.026	0.839	0.542	1.548
MDHI_mobility	FA_corpus_callosum_splenium	0.043	0.819	0.356	2.301	0.819	0.475	1.724
MDHI_mobility	FA_cerebral_peduncle	0.052	0.829	0.365	2.272	0.829	0.475	1.744
MDHI_mobility	FA_corticospinal_tract	0.03	0.861	0.375	2.296	0.861	0.494	1.742
MDHI_mobility	FA_medial_lemniscus	0.033	0.837	0.386	2.167	0.837	0.505	1.656
MDHI_mobility	FA_pontine_crossing_tract	0.029	0.836	0.39	2.143	0.836	0.518	1.614
MDHI_mobility	FA_middle_cerebellar_peduncle	0.041	0.835	0.371	2.25	0.835	0.493	1.694
MDHI_mobility	FA_inferior_cerebellar_peduncle	0.03	0.762	0.257	2.967	0.762	0.332	2.294
MDHI_mobility	FA_superior_cerebellar_peduncle	0.047	0.804	0.225	3.566	0.804	0.291	2.763
MDHI_mobility	FA_anterior_limb_internal_capsule	0.034	0.829	0.45	1.841	0.829	0.582	1.423
MDHI_mobility	FA_posterior_limb_internal_capsule	0.042	0.721	0.304	2.374	0.721	0.417	1.73
MDHI_mobility	FA_retrolenticular_internal_capsule	0.028	0.868	0.5	1.735	0.868	0.626	1.386
MDHI_mobility	FA_anterior_corona_radiata	0.019	0.838	0.478	1.752	0.838	0.594	1.409
MDHI_mobility	FA_superior_corona_radiata	0.025	0.704	0.399	1.762	0.704	0.533	1.321
MDHI_mobility	FA_posterior_corona_radiata	0.031	0.814	0.469	1.737	0.814	0.6	1.356
MDHI_mobility	FA_posterior_thalamic_radiation	0.024	0.848	0.425	1.994	0.848	0.546	1.554
MDHI_mobility	FA_sagittal_stratum	0.03	0.862	0.484	1.783	0.862	0.618	1.396
MDHI_mobility	FA_external_capsule	0.039	0.862	0.48	1.796	0.862	0.611	1.41
MDHI_mobility	FA_cingulum_cingulate	0.044	0.831	0.385	2.157	0.831	0.509	1.632
MDHI_mobility	FA_cingulum_hippocampus	0.037	0.85	0.407	2.091	0.85	0.529	1.608
MDHI_mobility	FA_superior_longitudinal_fasciculus	0.024	0.826	0.467	1.77	0.826	0.585	1.412
MDHI_mobility	FA_superior_frontooccipital_fasciculus	0.056	0.816	0.377	2.165	0.816	0.495	1.647
MDHI_mobility	FA_uncinate_fasciculus	0.029	0.842	0.41	2.056	0.842	0.542	1.554
MDHI_mobility	FA_tapetum	0.051	0.799	0.356	2.241	0.799	0.459	1.74
MDHI_mobility	AD_cerebrum_wm	0.041	0.799	0.338	2.362	0.799	0.44	1.817
MDHI_mobility	AD_cerebellum_wm	0.044	0.793	0.348	2.277	0.793	0.451	1.759
MDHI_mobility	AD_corpus_callosum_genu	0.054	0.749	0.228	3.288	0.749	0.296	2.534
MDHI_mobility	AD_corpus_callosum_body	0.041	0.675	0.133	5.069	0.675	0.173	3.899
MDHI_mobility	AD_corpus_callosum_splenium	0.044	0.761	0.286	2.656	0.761	0.381	1.999
MDHI_mobility	AD_cerebral_peduncle	0.021	0.739	0.242	3.055	0.739	0.312	2.37
MDHI_mobility	AD_corticospinal_tract	0.041	0.818	0.328	2.496	0.818	0.43	1.902
MDHI_mobility	AD_medial_lemniscus	0.078	0.793	0.231	3.434	0.793	0.313	2.538
MDHI_mobility	AD_pontine_crossing_tract	0.05	0.82	0.366	2.239	0.82	0.492	1.667
MDHI_mobility	AD_middle_cerebellar_peduncle	0.043	0.805	0.33	2.44	0.805	0.43	1.87
MDHI_mobility	AD_inferior_cerebellar_peduncle	0.05	0.803	0.294	2.729	0.803	0.387	2.074
MDHI_mobility	AD_superior_cerebellar_peduncle	0.046	0.789	0.341	2.312	0.789	0.444	1.776
MDHI_mobility	AD_anterior_limb_internal_capsule	0.041	0.795	0.314	2.532	0.795	0.405	1.964
MDHI_mobility	AD_posterior_limb_internal_capsule	0.042	0.812	0.36	2.257	0.812	0.473	1.714
MDHI_mobility	AD_retrolenticular_internal_capsule	0.05	0.802	0.35	2.29	0.802	0.464	1.728
MDHI_mobility	AD_anterior_corona_radiata	0.044	0.806	0.361	2.236	0.806	0.469	1.719
MDHI_mobility	AD_superior_corona_radiata	0.048	0.81	0.366	2.214	0.81	0.483	1.676
MDHI_mobility	AD_posterior_corona_radiata	0.05	0.806	0.358	2.252	0.806	0.474	1.7
MDHI_mobility	AD_posterior_thalamic_radiation	0.05	0.795	0.349	2.279	0.795	0.465	1.711
MDHI_mobility	AD_sagittal_stratum	0.044	0.8	0.322	2.486	0.8	0.42	1.905
MDHI_mobility	AD_external_capsule	0.047	0.795	0.339	2.342	0.795	0.449	1.769
MDHI_mobility	AD_cingulum_cingulate	0.06	0.721	0.136	5.295	0.721	0.181	3.975
MDHI_mobility	AD_cingulum_hippocampus	0.039	0.807	0.355	2.271	0.807	0.465	1.735
MDHI_mobility	AD_superior_longitudinal_fasciculus	0.05	0.802	0.359	2.235	0.802	0.476	1.684
MDHI_mobility	AD_superior_frontooccipital_fasciculus	0.043	0.795	0.394	2.014	0.795	0.523	1.52
MDHI_mobility	AD_uncinate_fasciculus	0.061	0.769	0.287	2.68	0.769	0.387	1.988
MDHI_mobility	AD_tapetum	0.049	0.789	0.331	2.386	0.789	0.434	1.819
MDHI_mobility	RD_cerebrum_wm	0.043	0.793	0.317	2.502	0.793	0.408	1.941
MDHI_mobility	RD_cerebellum_wm	0.045	0.769	0.255	3.015	0.769	0.334	2.306
MDHI_mobility	RD_corpus_callosum_genu	0.053	0.783	0.363	2.161	0.783	0.481	1.63
MDHI_mobility	RD_corpus_callosum_body	0.046	0.813	0.383	2.122	0.813	0.497	1.635
MDHI_mobility	RD_corpus_callosum_splenium	0.055	0.841	0.416	2.022	0.841	0.54	1.558
MDHI_mobility	RD_cerebral_peduncle	0.044	0.764	0.281	2.714	0.764	0.362	2.111
MDHI_mobility	RD_corticospinal_tract	0.049	0.834	0.38	2.193	0.834	0.495	1.685
MDHI_mobility	RD_medial_lemniscus	0.044	0.821	0.324	2.539	0.821	0.426	1.93
MDHI_mobility	RD_pontine_crossing_tract	0.032	0.834	0.423	1.973	0.834	0.561	1.488
MDHI_mobility	RD_middle_cerebellar_peduncle	0.043	0.805	0.31	2.594	0.805	0.409	1.968
MDHI_mobility	RD_inferior_cerebellar_peduncle	0.051	0.782	0.226	3.466	0.782	0.292	2.673
MDHI_mobility	RD_superior_cerebellar_peduncle	0.057	0.774	0.25	3.099	0.774	0.313	2.477
MDHI_mobility	RD_anterior_limb_internal_capsule	0.036	0.781	0.299	2.615	0.781	0.371	2.108
MDHI_mobility	RD_posterior_limb_internal_capsule	0.042	0.725	0.233	3.119	0.725	0.31	2.336
MDHI_mobility	RD_retrolenticular_internal_capsule	0.051	0.798	0.367	2.172	0.798	0.462	1.727
MDHI_mobility	RD_anterior_corona_radiata	0.045	0.786	0.343	2.294	0.786	0.441	1.78
MDHI_mobility	RD_superior_corona_radiata	0.032	0.716	0.281	2.55	0.716	0.362	1.977
MDHI_mobility	RD_posterior_corona_radiata	0.049	0.803	0.345	2.33	0.803	0.448	1.791
MDHI_mobility	RD_posterior_thalamic_radiation	0.043	0.82	0.365	2.248	0.82	0.472	1.738
MDHI_mobility	RD_sagittal_stratum	0.038	0.797	0.351	2.267	0.797	0.446	1.786
MDHI_mobility	RD_external_capsule	0.021	0.755	0.298	2.533	0.755	0.375	2.012
MDHI_mobility	RD_cingulum_cingulate	0.055	0.813	0.415	1.96	0.813	0.549	1.483
MDHI_mobility	RD_cingulum_hippocampus	0.012	0.733	0.386	1.897	0.733	0.52	1.41
MDHI_mobility	RD_superior_longitudinal_fasciculus	0.036	0.783	0.302	2.597	0.783	0.384	2.042
MDHI_mobility	RD_superior_frontooccipital_fasciculus	0.038	0.748	0.336	2.224	0.748	0.443	1.687
MDHI_mobility	RD_uncinate_fasciculus	0.044	0.809	0.354	2.288	0.809	0.471	1.717
MDHI_mobility	RD_tapetum	0.054	0.781	0.311	2.507	0.781	0.408	1.914
MDHI_upper_extremity	FA_cerebrum_wm	0.055	0.88	0.328	2.681	0.88	0.427	2.061
MDHI_upper_extremity	FA_cerebellum_wm	0.066	0.92	0.319	2.887	0.92	0.408	2.255
MDHI_upper_extremity	FA_corpus_callosum_genu	0.053	0.912	0.31	2.938	0.912	0.397	2.295
MDHI_upper_extremity	FA_corpus_callosum_body	0.064	0.915	0.294	3.111	0.915	0.382	2.392
MDHI_upper_extremity	FA_corpus_callosum_splenium	0.051	0.926	0.328	2.824	0.926	0.421	2.202
MDHI_upper_extremity	FA_cerebral_peduncle	0.059	0.92	0.35	2.627	0.92	0.446	2.062
MDHI_upper_extremity	FA_corticospinal_tract	0.067	0.956	0.313	3.055	0.956	0.399	2.395
MDHI_upper_extremity	FA_medial_lemniscus	0.035	0.921	0.28	3.294	0.921	0.36	2.558
MDHI_upper_extremity	FA_pontine_crossing_tract	0.065	0.883	0.327	2.698	0.883	0.43	2.053
MDHI_upper_extremity	FA_middle_cerebellar_peduncle	0.069	0.914	0.319	2.863	0.914	0.407	2.247
MDHI_upper_extremity	FA_inferior_cerebellar_peduncle	0.051	0.945	0.405	2.336	0.945	0.515	1.836
MDHI_upper_extremity	FA_superior_cerebellar_peduncle	0.056	0.925	0.213	4.346	0.925	0.27	3.42
MDHI_upper_extremity	FA_anterior_limb_internal_capsule	0.064	0.878	0.303	2.897	0.878	0.392	2.239
MDHI_upper_extremity	FA_posterior_limb_internal_capsule	0.067	0.936	0.402	2.329	0.936	0.518	1.808
MDHI_upper_extremity	FA_retrolenticular_internal_capsule	0.034	0.819	0.394	2.079	0.819	0.516	1.588
MDHI_upper_extremity	FA_anterior_corona_radiata	0.044	0.822	0.374	2.198	0.822	0.499	1.648
MDHI_upper_extremity	FA_superior_corona_radiata	0.068	0.904	0.423	2.137	0.904	0.546	1.657
MDHI_upper_extremity	FA_posterior_corona_radiata	0.066	0.914	0.368	2.484	0.914	0.473	1.933
MDHI_upper_extremity	FA_posterior_thalamic_radiation	0.063	0.926	0.336	2.756	0.926	0.432	2.143
MDHI_upper_extremity	FA_sagittal_stratum	0.022	0.874	0.274	3.193	0.874	0.352	2.48
MDHI_upper_extremity	FA_external_capsule	0.065	0.933	0.453	2.058	0.933	0.569	1.64
MDHI_upper_extremity	FA_cingulum_cingulate	0.06	0.934	0.316	2.951	0.934	0.406	2.299
MDHI_upper_extremity	FA_cingulum_hippocampus	0.072	0.848	0.291	2.916	0.848	0.395	2.148
MDHI_upper_extremity	FA_superior_longitudinal_fasciculus	0.064	0.87	0.464	1.875	0.87	0.605	1.438
MDHI_upper_extremity	FA_superior_frontooccipital_fasciculus	0.08	0.954	0.395	2.417	0.954	0.504	1.892
MDHI_upper_extremity	FA_uncinate_fasciculus	0.055	0.91	0.333	2.731	0.91	0.431	2.112
MDHI_upper_extremity	FA_tapetum	0.063	0.917	0.346	2.648	0.917	0.445	2.059
MDHI_upper_extremity	AD_cerebrum_wm	0.047	0.887	0.254	3.494	0.887	0.33	2.687
MDHI_upper_extremity	AD_cerebellum_wm	0.051	0.888	0.262	3.39	0.888	0.341	2.604
MDHI_upper_extremity	AD_corpus_callosum_genu	0.029	0.871	0.17	5.114	0.871	0.223	3.899
MDHI_upper_extremity	AD_corpus_callosum_body	0.034	0.9	0.383	2.348	0.9	0.498	1.807
MDHI_upper_extremity	AD_corpus_callosum_splenium	0.036	0.886	0.207	4.275	0.886	0.27	3.279
MDHI_upper_extremity	AD_cerebral_peduncle	0.037	0.893	0.184	4.848	0.893	0.242	3.692
MDHI_upper_extremity	AD_corticospinal_tract	0.025	0.897	0.166	5.394	0.897	0.217	4.133
MDHI_upper_extremity	AD_medial_lemniscus	0.028	0.909	0.111	8.192	0.909	0.144	6.295
MDHI_upper_extremity	AD_pontine_crossing_tract	0.017	0.854	0.098	8.714	0.854	0.133	6.426
MDHI_upper_extremity	AD_middle_cerebellar_peduncle	0.042	0.881	0.208	4.231	0.881	0.27	3.257
MDHI_upper_extremity	AD_inferior_cerebellar_peduncle	0.047	0.894	0.209	4.272	0.894	0.273	3.277
MDHI_upper_extremity	AD_superior_cerebellar_peduncle	0.043	0.884	0.252	3.514	0.884	0.328	2.699
MDHI_upper_extremity	AD_anterior_limb_internal_capsule	0.038	0.884	0.236	3.746	0.884	0.308	2.874
MDHI_upper_extremity	AD_posterior_limb_internal_capsule	0.045	0.886	0.261	3.393	0.886	0.34	2.606
MDHI_upper_extremity	AD_retrolenticular_internal_capsule	0.044	0.876	0.241	3.634	0.876	0.315	2.786
MDHI_upper_extremity	AD_anterior_corona_radiata	0.052	0.889	0.257	3.457	0.889	0.334	2.66
MDHI_upper_extremity	AD_superior_corona_radiata	0.05	0.889	0.262	3.39	0.889	0.339	2.621
MDHI_upper_extremity	AD_posterior_corona_radiata	0.05	0.887	0.256	3.465	0.887	0.332	2.673
MDHI_upper_extremity	AD_posterior_thalamic_radiation	0.043	0.884	0.241	3.672	0.884	0.313	2.826
MDHI_upper_extremity	AD_sagittal_stratum	0.045	0.888	0.207	4.287	0.888	0.271	3.28
MDHI_upper_extremity	AD_external_capsule	0.044	0.886	0.248	3.57	0.886	0.323	2.744
MDHI_upper_extremity	AD_cingulum_cingulate	0.029	0.881	0.45	1.957	0.881	0.592	1.487
MDHI_upper_extremity	AD_cingulum_hippocampus	0.036	0.877	0.26	3.378	0.877	0.339	2.586
MDHI_upper_extremity	AD_superior_longitudinal_fasciculus	0.05	0.887	0.265	3.344	0.887	0.344	2.575
MDHI_upper_extremity	AD_superior_frontooccipital_fasciculus	0.051	0.883	0.286	3.088	0.883	0.374	2.36
MDHI_upper_extremity	AD_uncinate_fasciculus	0.034	0.893	0.26	3.434	0.893	0.339	2.636
MDHI_upper_extremity	AD_tapetum	0.041	0.881	0.217	4.055	0.881	0.281	3.133
MDHI_upper_extremity	RD_cerebrum_wm	0.065	0.915	0.412	2.219	0.915	0.529	1.728
MDHI_upper_extremity	RD_cerebellum_wm	0.057	0.926	0.399	2.32	0.926	0.511	1.812
MDHI_upper_extremity	RD_corpus_callosum_genu	0.067	0.918	0.328	2.798	0.918	0.421	2.182
MDHI_upper_extremity	RD_corpus_callosum_body	0.072	0.914	0.378	2.416	0.914	0.488	1.871
MDHI_upper_extremity	RD_corpus_callosum_splenium	0.058	0.917	0.325	2.822	0.917	0.418	2.196
MDHI_upper_extremity	RD_cerebral_peduncle	0.055	0.929	0.398	2.332	0.929	0.506	1.836
MDHI_upper_extremity	RD_corticospinal_tract	0.068	0.925	0.327	2.825	0.925	0.419	2.205
MDHI_upper_extremity	RD_medial_lemniscus	0.055	0.937	0.233	4.023	0.937	0.3	3.125
MDHI_upper_extremity	RD_pontine_crossing_tract	0.057	0.864	0.241	3.577	0.864	0.313	2.758
MDHI_upper_extremity	RD_middle_cerebellar_peduncle	0.067	0.918	0.284	3.238	0.918	0.362	2.532
MDHI_upper_extremity	RD_inferior_cerebellar_peduncle	0.063	0.928	0.35	2.649	0.928	0.449	2.067
MDHI_upper_extremity	RD_superior_cerebellar_peduncle	0.053	0.923	0.39	2.37	0.923	0.5	1.846
MDHI_upper_extremity	RD_anterior_limb_internal_capsule	0.062	0.906	0.482	1.881	0.906	0.612	1.481
MDHI_upper_extremity	RD_posterior_limb_internal_capsule	0.06	0.923	0.415	2.225	0.923	0.531	1.74
MDHI_upper_extremity	RD_retrolenticular_internal_capsule	0.055	0.898	0.458	1.961	0.898	0.588	1.528
MDHI_upper_extremity	RD_anterior_corona_radiata	0.069	0.907	0.419	2.164	0.907	0.54	1.679
MDHI_upper_extremity	RD_superior_corona_radiata	0.063	0.905	0.452	2.002	0.905	0.586	1.543
MDHI_upper_extremity	RD_posterior_corona_radiata	0.067	0.92	0.345	2.67	0.92	0.443	2.08
MDHI_upper_extremity	RD_posterior_thalamic_radiation	0.067	0.919	0.295	3.118	0.919	0.377	2.435
MDHI_upper_extremity	RD_sagittal_stratum	0.065	0.922	0.464	1.986	0.922	0.591	1.561
MDHI_upper_extremity	RD_external_capsule	0.062	0.9	0.567	1.586	0.9	0.723	1.245
MDHI_upper_extremity	RD_cingulum_cingulate	0.071	0.922	0.368	2.507	0.922	0.471	1.959
MDHI_upper_extremity	RD_cingulum_hippocampus	0.063	0.836	0.537	1.557	0.836	0.718	1.164
MDHI_upper_extremity	RD_superior_longitudinal_fasciculus	0.067	0.913	0.463	1.971	0.913	0.595	1.534
MDHI_upper_extremity	RD_superior_frontooccipital_fasciculus	0.076	0.941	0.391	2.403	0.941	0.505	1.865
MDHI_upper_extremity	RD_uncinate_fasciculus	0.069	0.935	0.423	2.212	0.935	0.535	1.746
MDHI_upper_extremity	RD_tapetum	0.06	0.917	0.313	2.93	0.917	0.4	2.294
MDHI_myotonia	FA_cerebrum_wm	0.048	0.755	0.1	7.511	0.755	0.132	5.701
MDHI_myotonia	FA_cerebellum_wm	0.044	0.746	0.143	5.22	0.746	0.19	3.919
MDHI_myotonia	FA_corpus_callosum_genu	0.049	0.744	0.105	7.111	0.744	0.139	5.36
MDHI_myotonia	FA_corpus_callosum_body	0.058	0.719	0.091	7.928	0.719	0.124	5.797
MDHI_myotonia	FA_corpus_callosum_splenium	0.047	0.727	0.091	8.015	0.727	0.123	5.921
MDHI_myotonia	FA_cerebral_peduncle	0.043	0.743	0.086	8.59	0.743	0.115	6.482
MDHI_myotonia	FA_corticospinal_tract	0.038	0.737	0.112	6.594	0.737	0.15	4.908
MDHI_myotonia	FA_medial_lemniscus	0.016	0.713	0.007	95.178	0.713	0.01	72.294
MDHI_myotonia	FA_pontine_crossing_tract	0.014	0.793	0.204	3.896	0.793	0.266	2.985
MDHI_myotonia	FA_middle_cerebellar_peduncle	0.033	0.751	0.107	7.043	0.751	0.142	5.274
MDHI_myotonia	FA_inferior_cerebellar_peduncle	0.023	0.719	0.102	7.06	0.719	0.139	5.171
MDHI_myotonia	FA_superior_cerebellar_peduncle	-0.001	0.769	0.119	6.464	0.769	0.158	4.853
MDHI_myotonia	FA_anterior_limb_internal_capsule	0.044	0.734	0.134	5.474	0.734	0.18	4.076
MDHI_myotonia	FA_posterior_limb_internal_capsule	0.027	0.727	0.124	5.875	0.727	0.167	4.348
MDHI_myotonia	FA_retrolenticular_internal_capsule	0.036	0.688	0.041	16.866	0.688	0.057	12.023
MDHI_myotonia	FA_anterior_corona_radiata	0.044	0.77	0.15	5.131	0.77	0.195	3.954
MDHI_myotonia	FA_superior_corona_radiata	-0.011	0.742	0.214	3.462	0.742	0.282	2.636
MDHI_myotonia	FA_posterior_corona_radiata	0.04	0.762	0.113	6.718	0.762	0.148	5.146
MDHI_myotonia	FA_posterior_thalamic_radiation	0.041	0.75	0.113	6.638	0.75	0.15	5.017
MDHI_myotonia	FA_sagittal_stratum	0.026	0.768	0.11	6.962	0.768	0.14	5.485
MDHI_myotonia	FA_external_capsule	0.045	0.7	0.124	5.643	0.7	0.173	4.054
MDHI_myotonia	FA_cingulum_cingulate	0.059	0.721	0.089	8.085	0.721	0.122	5.903
MDHI_myotonia	FA_cingulum_hippocampus	0.045	0.759	0.144	5.27	0.759	0.186	4.073
MDHI_myotonia	FA_superior_longitudinal_fasciculus	0.03	0.704	0.046	15.332	0.704	0.065	10.823
MDHI_myotonia	FA_superior_frontooccipital_fasciculus	0.027	0.723	0.144	5.037	0.723	0.195	3.701
MDHI_myotonia	FA_uncinate_fasciculus	0.064	0.7	0.065	10.821	0.7	0.091	7.723
MDHI_myotonia	FA_tapetum	0.047	0.735	0.099	7.397	0.735	0.134	5.486
MDHI_myotonia	AD_cerebrum_wm	0.012	0.792	0.123	6.458	0.792	0.16	4.956
MDHI_myotonia	AD_cerebellum_wm	0.014	0.8	0.129	6.208	0.8	0.167	4.785
MDHI_myotonia	AD_corpus_callosum_genu	0.026	0.763	0.123	6.184	0.763	0.161	4.752
MDHI_myotonia	AD_corpus_callosum_body	-0.001	0.774	0.151	5.111	0.774	0.194	3.998
MDHI_myotonia	AD_corpus_callosum_splenium	0.006	0.783	0.137	5.728	0.783	0.177	4.425
MDHI_myotonia	AD_cerebral_peduncle	0	0.795	0.147	5.422	0.795	0.189	4.205
MDHI_myotonia	AD_corticospinal_tract	0.023	0.751	0.147	5.12	0.751	0.192	3.901
MDHI_myotonia	AD_medial_lemniscus	0.025	0.771	0.133	5.806	0.771	0.171	4.52
MDHI_myotonia	AD_pontine_crossing_tract	0.033	0.766	0.123	6.223	0.766	0.159	4.824
MDHI_myotonia	AD_middle_cerebellar_peduncle	0.03	0.766	0.116	6.587	0.766	0.151	5.061
MDHI_myotonia	AD_inferior_cerebellar_peduncle	0.007	0.79	0.15	5.287	0.79	0.193	4.102
MDHI_myotonia	AD_superior_cerebellar_peduncle	0.01	0.799	0.133	6.01	0.799	0.172	4.638
MDHI_myotonia	AD_anterior_limb_internal_capsule	0.007	0.8	0.141	5.654	0.8	0.183	4.379
MDHI_myotonia	AD_posterior_limb_internal_capsule	0.035	0.758	0.112	6.755	0.758	0.148	5.134
MDHI_myotonia	AD_retrolenticular_internal_capsule	0.046	0.734	0.11	6.704	0.734	0.146	5.042
MDHI_myotonia	AD_anterior_corona_radiata	0.012	0.799	0.128	6.23	0.799	0.167	4.789
MDHI_myotonia	AD_superior_corona_radiata	0.047	0.719	0.092	7.794	0.719	0.125	5.739
MDHI_myotonia	AD_posterior_corona_radiata	0.017	0.798	0.124	6.426	0.798	0.162	4.922
MDHI_myotonia	AD_posterior_thalamic_radiation	0.046	0.732	0.103	7.076	0.732	0.138	5.295
MDHI_myotonia	AD_sagittal_stratum	0.01	0.81	0.146	5.529	0.81	0.189	4.294
MDHI_myotonia	AD_external_capsule	0.008	0.781	0.126	6.207	0.781	0.165	4.735
MDHI_myotonia	AD_cingulum_cingulate	-0.005	0.78	0.167	4.665	0.78	0.214	3.645
MDHI_myotonia	AD_cingulum_hippocampus	0.013	0.794	0.126	6.282	0.794	0.163	4.865
MDHI_myotonia	AD_superior_longitudinal_fasciculus	0.016	0.782	0.115	6.828	0.782	0.151	5.172
MDHI_myotonia	AD_superior_frontooccipital_fasciculus	0.04	0.725	0.092	7.92	0.725	0.124	5.842
MDHI_myotonia	AD_uncinate_fasciculus	0.008	0.786	0.17	4.621	0.786	0.217	3.629
MDHI_myotonia	AD_tapetum	0.013	0.78	0.116	6.726	0.78	0.154	5.079
MDHI_myotonia	RD_cerebrum_wm	0.038	0.758	0.105	7.188	0.758	0.138	5.482
MDHI_myotonia	RD_cerebellum_wm	0.005	0.784	0.146	5.356	0.784	0.19	4.121
MDHI_myotonia	RD_corpus_callosum_genu	0.053	0.728	0.102	7.121	0.728	0.138	5.268
MDHI_myotonia	RD_corpus_callosum_body	0.053	0.736	0.102	7.209	0.736	0.137	5.363
MDHI_myotonia	RD_corpus_callosum_splenium	0.054	0.731	0.097	7.503	0.731	0.131	5.559
MDHI_myotonia	RD_cerebral_peduncle	0.029	0.755	0.069	10.911	0.755	0.091	8.301
MDHI_myotonia	RD_corticospinal_tract	0.051	0.748	0.092	8.11	0.748	0.123	6.069
MDHI_myotonia	RD_medial_lemniscus	0.048	0.758	0.05	15.05	0.758	0.067	11.296
MDHI_myotonia	RD_pontine_crossing_tract	0.058	0.78	0.089	8.735	0.78	0.118	6.612
MDHI_myotonia	RD_middle_cerebellar_peduncle	0.039	0.751	0.11	6.835	0.751	0.146	5.135
MDHI_myotonia	RD_inferior_cerebellar_peduncle	0.021	0.751	0.094	7.972	0.751	0.124	6.039
MDHI_myotonia	RD_superior_cerebellar_peduncle	0	0.787	0.12	6.536	0.787	0.157	4.997
MDHI_myotonia	RD_anterior_limb_internal_capsule	0.026	0.749	0.104	7.177	0.749	0.136	5.504
MDHI_myotonia	RD_posterior_limb_internal_capsule	0.029	0.734	0.107	6.846	0.734	0.143	5.142
MDHI_myotonia	RD_retrolenticular_internal_capsule	0.015	0.78	0.064	12.219	0.78	0.082	9.55
MDHI_myotonia	RD_anterior_corona_radiata	0.037	0.776	0.125	6.231	0.776	0.161	4.822
MDHI_myotonia	RD_superior_corona_radiata	0.016	0.762	0.158	4.81	0.762	0.204	3.742
MDHI_myotonia	RD_posterior_corona_radiata	0.042	0.764	0.104	7.376	0.764	0.135	5.651
MDHI_myotonia	RD_posterior_thalamic_radiation	0.046	0.748	0.105	7.1	0.748	0.14	5.339
MDHI_myotonia	RD_sagittal_stratum	0.015	0.783	0.05	15.778	0.783	0.064	12.247
MDHI_myotonia	RD_external_capsule	0.017	0.767	0.094	8.141	0.767	0.119	6.448
MDHI_myotonia	RD_cingulum_cingulate	0.054	0.765	0.118	6.474	0.765	0.156	4.918
MDHI_myotonia	RD_cingulum_hippocampus	-0.016	0.845	0.315	2.687	0.845	0.391	2.165
MDHI_myotonia	RD_superior_longitudinal_fasciculus	0.03	0.76	0.081	9.432	0.76	0.105	7.209
MDHI_myotonia	RD_superior_frontooccipital_fasciculus	0.031	0.739	0.137	5.407	0.739	0.183	4.039
MDHI_myotonia	RD_uncinate_fasciculus	0.052	0.751	0.107	7.011	0.751	0.142	5.301
MDHI_myotonia	RD_tapetum	0.044	0.742	0.104	7.109	0.742	0.14	5.301
MDHI_swallowing	FA_cerebrum_wm	0.039	0.929	0.321	2.894	0.929	0.4	2.321
MDHI_swallowing	FA_cerebellum_wm	0.052	0.876	0.27	3.242	0.876	0.35	2.506
MDHI_swallowing	FA_corpus_callosum_genu	0.028	0.906	0.275	3.295	0.906	0.347	2.609
MDHI_swallowing	FA_corpus_callosum_body	0.037	0.934	0.301	3.101	0.934	0.376	2.486
MDHI_swallowing	FA_corpus_callosum_splenium	0.03	0.933	0.319	2.928	0.933	0.397	2.353
MDHI_swallowing	FA_cerebral_peduncle	0.041	0.92	0.322	2.855	0.92	0.402	2.288
MDHI_swallowing	FA_corticospinal_tract	0.038	0.943	0.242	3.895	0.943	0.304	3.104
MDHI_swallowing	FA_medial_lemniscus	0.035	0.921	0.308	2.991	0.921	0.384	2.397
MDHI_swallowing	FA_pontine_crossing_tract	0.033	0.916	0.326	2.811	0.916	0.401	2.283
MDHI_swallowing	FA_middle_cerebellar_peduncle	0.057	0.897	0.325	2.756	0.897	0.418	2.148
MDHI_swallowing	FA_inferior_cerebellar_peduncle	0.027	0.916	0.22	4.17	0.916	0.278	3.295
MDHI_swallowing	FA_superior_cerebellar_peduncle	0.041	0.937	0.356	2.628	0.937	0.443	2.117
MDHI_swallowing	FA_anterior_limb_internal_capsule	0.041	0.944	0.322	2.931	0.944	0.396	2.386
MDHI_swallowing	FA_posterior_limb_internal_capsule	0.025	0.95	0.307	3.092	0.95	0.383	2.482
MDHI_swallowing	FA_retrolenticular_internal_capsule	0.017	0.943	0.351	2.684	0.943	0.431	2.191
MDHI_swallowing	FA_anterior_corona_radiata	0.027	0.891	0.297	2.994	0.891	0.375	2.374
MDHI_swallowing	FA_superior_corona_radiata	0.03	0.92	0.389	2.366	0.92	0.496	1.856
MDHI_swallowing	FA_posterior_corona_radiata	0.037	0.932	0.342	2.725	0.932	0.426	2.189
MDHI_swallowing	FA_posterior_thalamic_radiation	0.033	0.942	0.316	2.977	0.942	0.393	2.395
MDHI_swallowing	FA_sagittal_stratum	0.023	0.931	0.292	3.19	0.931	0.362	2.571
MDHI_swallowing	FA_external_capsule	0.036	0.953	0.423	2.253	0.953	0.524	1.818
MDHI_swallowing	FA_cingulum_cingulate	0.034	0.911	0.247	3.691	0.911	0.311	2.929
MDHI_swallowing	FA_cingulum_hippocampus	0.049	0.917	0.305	3.011	0.917	0.389	2.359
MDHI_swallowing	FA_superior_longitudinal_fasciculus	0.035	0.864	0.473	1.825	0.864	0.59	1.464
MDHI_swallowing	FA_superior_frontooccipital_fasciculus	0.044	0.943	0.333	2.833	0.943	0.414	2.276
MDHI_swallowing	FA_uncinate_fasciculus	0.024	0.878	0.276	3.183	0.878	0.353	2.488
MDHI_swallowing	FA_tapetum	0.037	0.934	0.316	2.957	0.934	0.394	2.371
MDHI_swallowing	AD_cerebrum_wm	0.029	0.893	0.266	3.36	0.893	0.336	2.657
MDHI_swallowing	AD_cerebellum_wm	0.028	0.9	0.27	3.335	0.9	0.339	2.653
MDHI_swallowing	AD_corpus_callosum_genu	0.016	0.907	0.236	3.849	0.907	0.298	3.048
MDHI_swallowing	AD_corpus_callosum_body	0.005	0.915	0.232	3.95	0.915	0.293	3.118
MDHI_swallowing	AD_corpus_callosum_splenium	0.027	0.887	0.233	3.805	0.887	0.296	2.992
MDHI_swallowing	AD_cerebral_peduncle	0.026	0.9	0.243	3.699	0.9	0.307	2.928
MDHI_swallowing	AD_corticospinal_tract	0.038	0.804	0.132	6.071	0.804	0.178	4.523
MDHI_swallowing	AD_medial_lemniscus	0.019	0.907	0.217	4.179	0.907	0.276	3.291
MDHI_swallowing	AD_pontine_crossing_tract	0.024	0.858	0.217	3.958	0.858	0.281	3.05
MDHI_swallowing	AD_middle_cerebellar_peduncle	0.036	0.879	0.263	3.345	0.879	0.335	2.625
MDHI_swallowing	AD_inferior_cerebellar_peduncle	0.031	0.909	0.25	3.63	0.909	0.316	2.876
MDHI_swallowing	AD_superior_cerebellar_peduncle	0.031	0.896	0.256	3.505	0.896	0.322	2.781
MDHI_swallowing	AD_anterior_limb_internal_capsule	0.032	0.904	0.255	3.542	0.904	0.321	2.816
MDHI_swallowing	AD_posterior_limb_internal_capsule	0.03	0.901	0.292	3.086	0.901	0.369	2.439
MDHI_swallowing	AD_retrolenticular_internal_capsule	0.027	0.9	0.288	3.128	0.9	0.364	2.471
MDHI_swallowing	AD_anterior_corona_radiata	0.035	0.899	0.271	3.315	0.899	0.341	2.636
MDHI_swallowing	AD_superior_corona_radiata	0.031	0.901	0.302	2.985	0.901	0.381	2.365
MDHI_swallowing	AD_posterior_corona_radiata	0.029	0.895	0.29	3.082	0.895	0.368	2.434
MDHI_swallowing	AD_posterior_thalamic_radiation	0.027	0.903	0.28	3.224	0.903	0.353	2.555
MDHI_swallowing	AD_sagittal_stratum	0.03	0.898	0.259	3.467	0.898	0.328	2.737
MDHI_swallowing	AD_external_capsule	0.031	0.901	0.267	3.375	0.901	0.336	2.678
MDHI_swallowing	AD_cingulum_cingulate	0.005	0.908	0.261	3.485	0.908	0.329	2.764
MDHI_swallowing	AD_cingulum_hippocampus	0.03	0.838	0.237	3.533	0.838	0.309	2.713
MDHI_swallowing	AD_superior_longitudinal_fasciculus	0.032	0.893	0.283	3.152	0.893	0.359	2.491
MDHI_swallowing	AD_superior_frontooccipital_fasciculus	0.034	0.901	0.276	3.265	0.901	0.347	2.598
MDHI_swallowing	AD_uncinate_fasciculus	0.029	0.905	0.246	3.684	0.905	0.311	2.91
MDHI_swallowing	AD_tapetum	0.022	0.891	0.275	3.245	0.891	0.348	2.559
MDHI_swallowing	RD_cerebrum_wm	0.038	0.93	0.307	3.029	0.93	0.383	2.429
MDHI_swallowing	RD_cerebellum_wm	0.011	0.979	0.283	3.458	0.979	0.355	2.76
MDHI_swallowing	RD_corpus_callosum_genu	0.044	0.928	0.311	2.989	0.928	0.387	2.395
MDHI_swallowing	RD_corpus_callosum_body	0.042	0.935	0.298	3.14	0.935	0.372	2.516
MDHI_swallowing	RD_corpus_callosum_splenium	0.037	0.923	0.293	3.147	0.923	0.367	2.515
MDHI_swallowing	RD_cerebral_peduncle	0.032	0.909	0.349	2.603	0.909	0.436	2.086
MDHI_swallowing	RD_corticospinal_tract	0.038	0.928	0.3	3.097	0.928	0.378	2.46
MDHI_swallowing	RD_medial_lemniscus	0.041	0.922	0.289	3.194	0.922	0.361	2.555
MDHI_swallowing	RD_pontine_crossing_tract	0.022	0.866	0.302	2.869	0.866	0.387	2.238
MDHI_swallowing	RD_middle_cerebellar_peduncle	0.038	0.89	0.269	3.303	0.89	0.35	2.542
MDHI_swallowing	RD_inferior_cerebellar_peduncle	0.022	0.966	0.274	3.525	0.966	0.342	2.827
MDHI_swallowing	RD_superior_cerebellar_peduncle	0.052	0.938	0.322	2.916	0.938	0.401	2.343
MDHI_swallowing	RD_anterior_limb_internal_capsule	0.03	0.928	0.314	2.957	0.928	0.391	2.376
MDHI_swallowing	RD_posterior_limb_internal_capsule	0.025	0.933	0.286	3.264	0.933	0.358	2.606
MDHI_swallowing	RD_retrolenticular_internal_capsule	0.034	0.919	0.317	2.899	0.919	0.394	2.329
MDHI_swallowing	RD_anterior_corona_radiata	0.041	0.921	0.32	2.877	0.921	0.4	2.302
MDHI_swallowing	RD_superior_corona_radiata	0.037	0.95	0.32	2.966	0.95	0.399	2.38
MDHI_swallowing	RD_posterior_corona_radiata	0.04	0.929	0.294	3.163	0.929	0.368	2.527
MDHI_swallowing	RD_posterior_thalamic_radiation	0.036	0.925	0.283	3.264	0.925	0.356	2.598
MDHI_swallowing	RD_sagittal_stratum	0.035	0.918	0.32	2.873	0.918	0.398	2.308
MDHI_swallowing	RD_external_capsule	0.035	0.937	0.354	2.65	0.937	0.436	2.148
MDHI_swallowing	RD_cingulum_cingulate	0.043	0.908	0.298	3.051	0.908	0.375	2.424
MDHI_swallowing	RD_cingulum_hippocampus	0.041	0.932	0.328	2.838	0.932	0.408	2.285
MDHI_swallowing	RD_superior_longitudinal_fasciculus	0.036	0.921	0.349	2.639	0.921	0.434	2.12
MDHI_swallowing	RD_superior_frontooccipital_fasciculus	0.036	0.946	0.307	3.082	0.946	0.382	2.475
MDHI_swallowing	RD_uncinate_fasciculus	0.031	0.923	0.319	2.89	0.923	0.397	2.326
MDHI_swallowing	RD_tapetum	0.039	0.944	0.289	3.269	0.944	0.362	2.61
